# Supplementary material for: Transcriptome Sequencing of Codonopsis pilosula and Identification of Candidate Genes Involved in Polysaccharide Biosynthesis
Source: PLoS One. 2015 Feb 26;10(2):e0117342. doi: 10.1371/journal.pone.0117342 (PMC4342239; doi:10.1371/journal.pone.0117342)
Supplement: S1 Table — (XLSX) [file pone.0117342.s004.xlsx]

## Sheet: Sheet1
	No. of Reads		Rate
Mapped reads	84349266	Mapping rate	0.9251
Unmapped reads	6825778	Unmapped rate	0.0749
Uniq reads	75524289	Unique rate	0.8954
Multi reads	8824977	Multi mapped rate	0.1046
Mismatch 0 bases	8139109130	Mismatch 0 bases rate	0.9958
Mismatch 1 bases	13286627	Mismatch 1 bases rate	0.0016
Mismatch 2 bases	4076623	Mismatch 2 bases rate	0.0005
Mismatch 3 bases	1467034	Mismatch 3 bases rate	0.0002
Mismatch 4 bases	787194	Mismatch 4 bases rate	0.0001
Mismatch 5 bases	396695	Mismatch 5 bases rate	0.0001
Mismatch 6 bases	117773	Mismatch 6 bases rate	0
Mismatch 7 bases	246715	Mismatch 7 bases rate	0
Indel 0 bps	7980881920	Indel 0 rate	0.9765
Indel 1 bps	1061536	Indel 1 rate	0.0001
Indel 2 bps	308698	Indel 2 rate	0
Indel 3 bps	238545	Indel 3 rate	0
Indel 4 bps	82483	Indel 4 rate	0
Indel ≥5 bps	302259	Indel ≥5 rate	0
Total reads	91175044
