# Supplementary material for: Transcriptome Sequencing of Codonopsis pilosula and Identification of Candidate Genes Involved in Polysaccharide Biosynthesis
Source: PLoS One. 2015 Feb 26;10(2):e0117342. doi: 10.1371/journal.pone.0117342 (PMC4342239; doi:10.1371/journal.pone.0117342)
Supplement: S2 Table — (XLS) [file pone.0117342.s005.xls]

## Sheet: Sheet1
#Pathway	Count (18848)	Pathway ID
Metabolic pathways	4191	ko01100
Biosynthesis of secondary metabolites	2076	ko01110
Plant-pathogen interaction	1096	ko04626
Plant hormone signal transduction	986	ko04075
RNA transport	747	ko03013
Spliceosome	601	ko03040
Starch and sucrose metabolism	582	ko00500
Glycerophospholipid metabolism	506	ko00564
Endocytosis	501	ko04144
Protein processing in endoplasmic reticulum	444	ko04141
mRNA surveillance pathway	418	ko03015
Ribosome	414	ko03010
Ribosome biogenesis in eukaryotes	399	ko03008
Phenylpropanoid biosynthesis	396	ko00940
Purine metabolism	385	ko00230
RNA degradation	368	ko03018
Ether lipid metabolism	355	ko00565
Pyrimidine metabolism	353	ko00240
Ubiquitin mediated proteolysis	349	ko04120
Pentose and glucuronate interconversions	273	ko00040
ABC transporters	256	ko02010
Oxidative phosphorylation	253	ko00190
Glycolysis / Gluconeogenesis	241	ko00010
Amino sugar and nucleotide sugar metabolism	213	ko00520
Flavonoid biosynthesis	208	ko00941
Phagosome	206	ko04145
RNA polymerase	192	ko03020
Stilbenoid, diarylheptanoid and gingerol biosynthesis	189	ko00945
Homologous recombination	179	ko03440
Galactose metabolism	172	ko00052
Zeatin biosynthesis	170	ko00908
Nucleotide excision repair	169	ko03420
Phenylalanine metabolism	169	ko00360
Pyruvate metabolism	164	ko00620
Cyanoamino acid metabolism	160	ko00460
Peroxisome	150	ko04146
Circadian rhythm - plant	146	ko04712
Limonene and pinene degradation	145	ko00903
Carotenoid biosynthesis	141	ko00906
Other glycan degradation	134	ko00511
Fructose and mannose metabolism	134	ko00051
Phosphatidylinositol signaling system	132	ko04070
Inositol phosphate metabolism	131	ko00562
Basal transcription factors	131	ko03022
DNA replication	127	ko03030
Glycine, serine and threonine metabolism	121	ko00260
alpha-Linolenic acid metabolism	119	ko00592
Cysteine and methionine metabolism	119	ko00270
Glycosylphosphatidylinositol(GPI)-anchor biosynthesis	117	ko00563
Biosynthesis of unsaturated fatty acids	117	ko01040
Tyrosine metabolism	114	ko00350
Arginine and proline metabolism	113	ko00330
Carbon fixation in photosynthetic organisms	112	ko00710
Glycerolipid metabolism	111	ko00561
Diterpenoid biosynthesis	108	ko00904
Ascorbate and aldarate metabolism	107	ko00053
Base excision repair	106	ko03410
Mismatch repair	104	ko03430
Porphyrin and chlorophyll metabolism	103	ko00860
Flavone and flavonol biosynthesis	103	ko00944
Glutathione metabolism	103	ko00480
Regulation of autophagy	102	ko04140
Fatty acid metabolism	101	ko00071
Aminoacyl-tRNA biosynthesis	95	ko00970
Valine, leucine and isoleucine degradation	95	ko00280
Terpenoid backbone biosynthesis	94	ko00900
Ubiquinone and other terpenoid-quinone biosynthesis	93	ko00130
Protein export	88	ko03060
Cutin, suberine and wax biosynthesis	86	ko00073
Photosynthesis	85	ko00195
Glyoxylate and dicarboxylate metabolism	83	ko00630
Propanoate metabolism	83	ko00640
Pentose phosphate pathway	80	ko00030
Alanine, aspartate and glutamate metabolism	77	ko00250
Sphingolipid metabolism	75	ko00600
N-Glycan biosynthesis	74	ko00510
Phenylalanine, tyrosine and tryptophan biosynthesis	74	ko00400
Proteasome	74	ko03050
Nitrogen metabolism	72	ko00910
Steroid biosynthesis	71	ko00100
Glycosaminoglycan degradation	70	ko00531
Sesquiterpenoid and triterpenoid biosynthesis	69	ko00909
Natural killer cell mediated cytotoxicity	68	ko04650
beta-Alanine metabolism	66	ko00410
Citrate cycle (TCA cycle)	65	ko00020
SNARE interactions in vesicular transport	65	ko04130
Lysine degradation	62	ko00310
Isoflavonoid biosynthesis	59	ko00943
Linoleic acid metabolism	59	ko00591
Tryptophan metabolism	59	ko00380
Fatty acid elongation	54	ko00062
Valine, leucine and isoleucine biosynthesis	54	ko00290
Brassinosteroid biosynthesis	53	ko00905
Fatty acid biosynthesis	52	ko00061
Butanoate metabolism	51	ko00650
Glycosphingolipid biosynthesis - ganglio series	50	ko00604
Benzoxazinoid biosynthesis	49	ko00402
Isoquinoline alkaloid biosynthesis	49	ko00950
Lysine biosynthesis	45	ko00300
Pantothenate and CoA biosynthesis	40	ko00770
Tropane, piperidine and pyridine alkaloid biosynthesis	38	ko00960
Riboflavin metabolism	38	ko00740
Photosynthesis - antenna proteins	35	ko00196
Histidine metabolism	35	ko00340
Non-homologous end-joining	35	ko03450
Sulfur metabolism	35	ko00920
Folate biosynthesis	33	ko00790
Monoterpenoid biosynthesis	30	ko00902
Other types of O-glycan biosynthesis	29	ko00514
One carbon pool by folate	29	ko00670
Vitamin B6 metabolism	26	ko00750
Circadian rhythm - mammal	25	ko04710
Arachidonic acid metabolism	25	ko00590
Indole alkaloid biosynthesis	24	ko00901
Selenocompound metabolism	19	ko00450
Nicotinate and nicotinamide metabolism	19	ko00760
Glucosinolate biosynthesis	18	ko00966
Thiamine metabolism	17	ko00730
Sulfur relay system	16	ko04122
Glycosphingolipid biosynthesis - globo series	16	ko00603
Lipoic acid metabolism	14	ko00785
Biotin metabolism	14	ko00780
Anthocyanin biosynthesis	12	ko00942
Synthesis and degradation of ketone bodies	12	ko00072
Taurine and hypotaurine metabolism	10	ko00430
C5-Branched dibasic acid metabolism	7	ko00660
Caffeine metabolism	4	ko00232
Betalain biosynthesis	2	ko00965
