# Supplementary material for: Transcriptome Sequencing of Codonopsis pilosula and Identification of Candidate Genes Involved in Polysaccharide Biosynthesis
Source: PLoS One. 2015 Feb 26;10(2):e0117342. doi: 10.1371/journal.pone.0117342 (PMC4342239; doi:10.1371/journal.pone.0117342)
Supplement: S3 Table — (XLS) [file pone.0117342.s006.xls]

## Sheet: Glucose-6-phosphate isomerase
geneID	Nr-ID	Nr-Score	Nr-Evalue	Nr-annotation	Nt-ID	Nt-Score	Nt-Evalue	Nt-annotation	Swissprot-ID	Swissprot-Score	Swissprot-Evalue	Swissprot-annotation	KO_id	KEGG-Evalue	KEGG-Score	KEGG-Gene	ko_definition
Unigene12680_Codonopsis	gi|462418948|gb|EMJ23211.1|	1075.1	0	hypothetical protein PRUPE_ppa002932mg [Prunus persica]	gi|359492932|ref|XM_002285660.2|	1255	0	PREDICTED: Vitis vinifera glucose-6-phosphate isomerase-like, transcript variant 1 (LOC100262681), mRNA	sp|Q8H103|G6PIP_ARATH	1028	0	Glucose-6-phosphate isomerase 1, chloroplastic OS=Arabidopsis thaliana GN=PGI1 PE=1 SV=1	K01810	0	1064	gmx:100791285	glucose-6-phosphate isomerase [EC:5.3.1.9]
Unigene17918_Codonopsis	gi|90992880|gb|ABE03628.1|	1020.4	0	glucose-6-phosphate isomerase [Solanum lycopersicum]	gi|225458304|ref|XM_002282738.1|	1170	0	PREDICTED: Vitis vinifera glucose-6-phosphate isomerase (LOC100252335), mRNA	sp|P54237|G6PI1_CLAMI	994	0	Glucose-6-phosphate isomerase, cytosolic 1 OS=Clarkia mildrediae GN=PGIC1 PE=3 SV=1	K01810	0	1012	vvi:100252335	glucose-6-phosphate isomerase [EC:5.3.1.9]

## Sheet: Phosphoglucomutase
geneID	Nr-ID	Nr-Score	Nr-Evalue	Nr-annotation	Nt-ID	Nt-Score	Nt-Evalue	Nt-annotation	Swissprot-ID	Swissprot-Score	Swissprot-Evalue	Swissprot-annotation	KO_id	KEGG-Evalue	KEGG-Score	KEGG-Gene	ko_definition
Unigene12191_Codonopsis	gi|225424316|ref|XP_002284729.1|	1061.6	0	PREDICTED: phosphoglucomutase, cytoplasmic [Vitis vinifera] >gi|297737663|emb|CBI26864.3| unnamed protein product [Vitis vinifera]	gi|359472837|ref|XM_002284693.2|	1207	0	PREDICTED: Vitis vinifera phosphoglucomutase, cytoplasmic-like (LOC100266376), mRNA	sp|Q9M4G4|PGMC_SOLTU	1031	0	Phosphoglucomutase, cytoplasmic OS=Solanum tuberosum GN=PGM1 PE=2 SV=1	K01835	0	1061	vvi:100266376	phosphoglucomutase [EC:5.4.2.2]
Unigene14957_Codonopsis	gi|225455657|ref|XP_002263813.1|	1065.5	0	PREDICTED: phosphoglucomutase, chloroplastic [Vitis vinifera] >gi|296084081|emb|CBI24469.3| unnamed protein product [Vitis vinifera]	gi|225455656|ref|XM_002263777.1|	1302	0	PREDICTED: Vitis vinifera phosphoglucomutase, chloroplastic-like (LOC100247590), mRNA	sp|Q9M4G5|PGMP_SOLTU	1056	0	Phosphoglucomutase, chloroplastic OS=Solanum tuberosum GN=PGMP PE=2 SV=1	K01835	0	1065	vvi:100247590	phosphoglucomutase [EC:5.4.2.2]

## Sheet: UTP-glucose
geneID	Nr-ID	Nr-Score	Nr-Evalue	Nr-annotation	Nt-ID	Nt-Score	Nt-Evalue	Nt-annotation	Swissprot-ID	Swissprot-Score	Swissprot-Evalue	Swissprot-annotation	KO_id	KEGG-Evalue	KEGG-Score	KEGG-Gene	ko_definition
Unigene16117_Codonopsis	gi|225431563|ref|XP_002282276.1|	828	0	PREDICTED: UTP--glucose-1-phosphate uridylyltransferase isoform 1 [Vitis vinifera]uridylyltransferase isoform 1 [Vitis vinifera]	ref|XM_002282240.1|	733	0	PREDICTED: Vitis vinifera UTP--glucose-1-phosphate uridylyltransferase-like, transcript variant 1 (LOC100253896), mRNAmRNA, complete cds	sp|P19595|UGPA_SOLTU	812	0	UTP--glucose-1-phosphate uridylyltransferase OS=Solanum tuberosum PE=1 SV=3	K00963	6e-129	458	vvi:100253896	UTP--glucose-1-phosphate uridylyltransferase [EC:2.7.7.9]

## Sheet: Cellulose synthase
geneID	Nr-ID	Nr-Score	Nr-Evalue	Nr-annotation	Nt-ID	Nt-Score	Nt-Evalue	Nt-annotation	Swissprot-ID	Swissprot-Score	Swissprot-Evalue	Swissprot-annotation	KO_id	KEGG-Evalue	KEGG-Score	KEGG-Gene	ko_definition
CL1246.Contig1_Codonopsis	gi|147818665|emb|CAN71809.1|	141.4	4e-33	hypothetical protein VITISV_043855 [Vitis vinifera]	gi|357460148|ref|XM_003600308.1|	91.7	5e-16	Medicago truncatula Cellulose synthase-like protein E1 (MTR_3g060280) mRNA, complete cds	sp|Q8VZK9|CSLE1_ARATH	188	7e-49	Cellulose synthase-like protein E1 OS=Arabidopsis thaliana GN=CSLE1 PE=1 SV=1	K10999	4e-33	137	sbi:SORBI_02g025020	cellulose synthase A [EC:2.4.1.12]
CL132.Contig1_Codonopsis	gi|462400201|gb|EMJ05869.1|	471.1	1e-131	hypothetical protein PRUPE_ppa000618mg [Prunus persica]	gi|449470290|ref|XM_004152803.1|	478	1e-132	PREDICTED: Cucumis sativus cellulose synthase A catalytic subunit 7 [UDP-forming]-like (LOC101214842), mRNA >gi|449507531|ref|XM_004163009.1| PREDICTED: Cucumis sativus cellulose synthase A catalytic subunit 7 [UDP-forming]-like (LOC101214842), mRNA	sp|Q9SWW6|CESA7_ARATH	431	4e-121	Cellulose synthase A catalytic subunit 7 [UDP-forming] OS=Arabidopsis thaliana GN=CESA7 PE=1 SV=1	K10999	1e-125	447	vvi:100248512	cellulose synthase A [EC:2.4.1.12]
CL132.Contig2_Codonopsis	gi|401466650|gb|AFP93559.1|	1159.8	0	cellulose synthase A1 [Neolamarckia cadamba]	gi|401466649|gb|JX134621.1|	1346	0	Neolamarckia cadamba cellulose synthase A1 (CesA1) mRNA, complete cds	sp|Q9SWW6|CESA7_ARATH	1109	0	Cellulose synthase A catalytic subunit 7 [UDP-forming] OS=Arabidopsis thaliana GN=CESA7 PE=1 SV=1	K10999	0	1140	vvi:100248512	cellulose synthase A [EC:2.4.1.12]
CL132.Contig3_Codonopsis	gi|225457723|ref|XP_002277713.1|	1361.3	0	PREDICTED: probable cellulose synthase A catalytic subunit 5 [UDP-forming] [Vitis vinifera]	gi|319659268|gb|HQ686077.1|	696	0	Populus ussuriensis cellulose synthase (CesA6) mRNA, complete cds	sp|Q69V23|CESA3_ORYSJ	1277	0	Probable cellulose synthase A catalytic subunit 3 [UDP-forming] OS=Oryza sativa subsp. japonica GN=CESA3 PE=2 SV=1	K10999	0	1361	vvi:100242715	cellulose synthase A [EC:2.4.1.12]
CL132.Contig4_Codonopsis	gi|359476121|ref|XP_002282575.2|	2120.5	0	PREDICTED: LOW QUALITY PROTEIN: cellulose synthase A catalytic subunit 1 [UDP-forming]-like [Vitis vinifera]	gi|359476120|ref|XM_002282539.2|	2508	0	PREDICTED: Vitis vinifera cellulose synthase A catalytic subunit 1 [UDP-forming]-like (LOC100254408), mRNA	sp|O48946|CESA1_ARATH	1964	0	Cellulose synthase A catalytic subunit 1 [UDP-forming] OS=Arabidopsis thaliana GN=CESA1 PE=1 SV=1	K10999	0	2070	rcu:RCOM_0924530	cellulose synthase A [EC:2.4.1.12]
CL132.Contig5_Codonopsis	gi|67003915|gb|AAY60847.1|	224.9	2e-57	cellulose synthase 5 [Eucalyptus grandis]	gi|359476120|ref|XM_002282539.2|	293	2e-76	PREDICTED: Vitis vinifera cellulose synthase A catalytic subunit 1 [UDP-forming]-like (LOC100254408), mRNA	sp|O48946|CESA1_ARATH	205	4e-53	Cellulose synthase A catalytic subunit 1 [UDP-forming] OS=Arabidopsis thaliana GN=CESA1 PE=1 SV=1	K10999	3e-58	224	vvi:100254408	cellulose synthase A [EC:2.4.1.12]
CL132.Contig6_Codonopsis	gi|166245160|dbj|BAG06272.1|	1836.6	0	cellulose synthase Z632 [Zinnia elegans]	gi|225450118|ref|XM_002278961.1|	1507	0	PREDICTED: Vitis vinifera cellulose synthase A catalytic subunit 3 [UDP-forming]-like (LOC100256811), mRNA	sp|O48947|CESA2_ARATH	1701	0	Cellulose synthase A catalytic subunit 2 [UDP-forming] OS=Arabidopsis thaliana GN=CESA2 PE=1 SV=1	K10999	0	1828	pop:POPTR_551308	cellulose synthase A [EC:2.4.1.12]
CL132.Contig7_Codonopsis	gi|462418519|gb|EMJ22782.1|	109.8	1e-23	hypothetical protein PRUPE_ppa000611mg [Prunus persica]	gi|460398993|ref|XM_004244983.1|	111	2e-22	PREDICTED: Solanum lycopersicum cellulose synthase A catalytic subunit 1 [UDP-forming]-like (LOC101261539), mRNA	sp|O48946|CESA1_ARATH	97.1	2e-21	Cellulose synthase A catalytic subunit 1 [UDP-forming] OS=Arabidopsis thaliana GN=CESA1 PE=1 SV=1	K10999	9e-25	109	pop:POPTR_835809	cellulose synthase A [EC:2.4.1.12]
CL132.Contig8_Codonopsis	gi|359476121|ref|XP_002282575.2|	354	6e-97	PREDICTED: LOW QUALITY PROTEIN: cellulose synthase A catalytic subunit 1 [UDP-forming]-like [Vitis vinifera]	gi|37725360|gb|AY162181.1|	369	2e-99	Populus tremuloides cellulose synthase (CesA4) mRNA, complete cds	sp|Q84ZN6|CESA8_ORYSJ	341	1e-94	Probable cellulose synthase A catalytic subunit 8 [UDP-forming] OS=Oryza sativa subsp. japonica GN=CESA8 PE=2 SV=1	K10999	3e-95	345	pop:POPTR_835809	cellulose synthase A [EC:2.4.1.12]
CL132.Contig9_Codonopsis	gi|429326432|gb|AFZ78556.1|	106.3	1e-22	cellulose synthase [Populus tomentosa]	gi|296279097|gb|HM043718.1|	157	4e-36	Salix miyabeana cellulose synthase 1B mRNA, partial cds	sp|O48946|CESA1_ARATH	79	6e-16	Cellulose synthase A catalytic subunit 1 [UDP-forming] OS=Arabidopsis thaliana GN=CESA1 PE=1 SV=1	K10999	1e-23	106	pop:POPTR_418524	cellulose synthase A [EC:2.4.1.12]
CL1357.Contig1_Codonopsis	gi|359473934|ref|XP_002265085.2|	594.7	1e-168	PREDICTED: cellulose synthase-like protein G3-like [Vitis vinifera]	gi|449462564|ref|XM_004148963.1|	73.8	4e-10	PREDICTED: Cucumis sativus cellulose synthase-like protein G3-like (LOC101213697), mRNA >gi|449516564|ref|XM_004165269.1| PREDICTED: Cucumis sativus cellulose synthase-like protein G3-like (LOC101213697), mRNA	sp|Q0WVN5|CSLG3_ARATH	505	3e-143	Cellulose synthase-like protein G3 OS=Arabidopsis thaliana GN=CSLG3 PE=2 SV=2	K10999	7e-72	269	ath:AT5G17420	cellulose synthase A [EC:2.4.1.12]
CL1357.Contig2_Codonopsis	gi|297742382|emb|CBI34531.3|	162.5	1e-39	unnamed protein product [Vitis vinifera]	--	--	--	--	sp|Q570S7|CSLG1_ARATH	143	3e-35	Cellulose synthase-like protein G1 OS=Arabidopsis thaliana GN=CSLG1 PE=2 SV=1	K10999	1e-16	82.4	mtr:MTR_3g107520	cellulose synthase A [EC:2.4.1.12]
CL1357.Contig3_Codonopsis	gi|297742377|emb|CBI34526.3|	448.4	9e-125	unnamed protein product [Vitis vinifera]	gi|449462564|ref|XM_004148963.1|	73.8	3e-10	PREDICTED: Cucumis sativus cellulose synthase-like protein G3-like (LOC101213697), mRNA >gi|449516564|ref|XM_004165269.1| PREDICTED: Cucumis sativus cellulose synthase-like protein G3-like (LOC101213697), mRNA	sp|Q8VYR4|CSLG2_ARATH	417	4e-117	Cellulose synthase-like protein G2 OS=Arabidopsis thaliana GN=CSLG2 PE=2 SV=1	K10999	2e-53	207	bdi:100843814	cellulose synthase A [EC:2.4.1.12]
CL1400.Contig1_Codonopsis	gi|460395838|ref|XP_004243487.1|	661	0	PREDICTED: cellulose synthase-like protein B3-like [Solanum lycopersicum]	gi|359485494|ref|XM_002270340.2|	145	2e-31	PREDICTED: Vitis vinifera cellulose synthase-like protein H1-like, transcript variant 1 (LOC100260280), mRNA	sp|O80891|CSLB4_ARATH	517	9e-147	Cellulose synthase-like protein B4 OS=Arabidopsis thaliana GN=CSLB4 PE=3 SV=1	K10999	2e-97	354	vvi:100248512	cellulose synthase A [EC:2.4.1.12]
CL1404.Contig1_Codonopsis	gi|460396961|ref|XP_004244038.1|	259.6	2e-68	PREDICTED: cellulose synthase-like protein E1-like [Solanum lycopersicum]	gi|359496875|ref|XM_003635313.1|	73.8	2e-10	PREDICTED: Vitis vinifera cellulose synthase-like protein E6-like (LOC100855180), mRNA	sp|Q8VZK9|CSLE1_ARATH	231	3e-61	Cellulose synthase-like protein E1 OS=Arabidopsis thaliana GN=CSLE1 PE=1 SV=1	K10999	1e-34	143	ppp:PHYPADRAFT_119553	cellulose synthase A [EC:2.4.1.12]
CL1404.Contig2_Codonopsis	gi|255563554|ref|XP_002522779.1|	106.7	1e-22	cellulose synthase, putative [Ricinus communis] >gi|223538017|gb|EEF39630.1| cellulose synthase, putative [Ricinus communis]	gi|151419760|dbj|AK251112.1|	58	5e-06	Hordeum vulgare subsp. vulgare cDNA clone: FLbaf102e15, mRNA sequence	sp|Q8VZK9|CSLE1_ARATH	91.3	1e-19	Cellulose synthase-like protein E1 OS=Arabidopsis thaliana GN=CSLE1 PE=1 SV=1	K10999	3e-06	48.1	vvi:100261696	cellulose synthase A [EC:2.4.1.12]
CL5141.Contig1_Codonopsis	gi|359496769|ref|XP_003635329.1|	240	1e-62	PREDICTED: cellulose synthase-like protein E6-like [Vitis vinifera]	gi|326523878|dbj|AK365747.1|	61.9	7e-07	Hordeum vulgare subsp. vulgare mRNA for predicted protein, partial cds, clone: NIASHv2037C24	sp|Q8VZK9|CSLE1_ARATH	176	1e-44	Cellulose synthase-like protein E1 OS=Arabidopsis thaliana GN=CSLE1 PE=1 SV=1	K10999	8e-07	51.6	gmx:100783162	cellulose synthase A [EC:2.4.1.12]
CL762.Contig1_Codonopsis	gi|302144242|emb|CBI23490.3|	359.4	3e-98	unnamed protein product [Vitis vinifera]	gi|123715594|emb|AM443811.1|	137	2e-29	Vitis vinifera contig VV78X020859.2, whole genome shotgun sequence	sp|Q651X6|CSLE6_ORYSJ	317	3e-87	Cellulose synthase-like protein E6 OS=Oryza sativa subsp. japonica GN=CSLE6 PE=2 SV=1	K10999	4e-42	169	gmx:100779834	cellulose synthase A [EC:2.4.1.12]
CL762.Contig2_Codonopsis	gi|359497539|ref|XP_003635559.1|	250.8	7e-66	PREDICTED: cellulose synthase-like protein E6-like [Vitis vinifera]	gi|359497010|ref|XM_002269789.2|	93.7	2e-16	PREDICTED: Vitis vinifera cellulose synthase-like protein E6 (LOC100267303), partial mRNA	sp|Q651X6|CSLE6_ORYSJ	206	7e-54	Cellulose synthase-like protein E6 OS=Oryza sativa subsp. japonica GN=CSLE6 PE=2 SV=1	K10999	8e-26	114	vvi:100241197	cellulose synthase A [EC:2.4.1.12]
CL762.Contig3_Codonopsis	gi|462403810|gb|EMJ09367.1|	80.5	9e-15	hypothetical protein PRUPE_ppa001941mg [Prunus persica]	--	--	--	--	sp|Q8VZK9|CSLE1_ARATH	73.6	3e-14	Cellulose synthase-like protein E1 OS=Arabidopsis thaliana GN=CSLE1 PE=1 SV=1	K10999	2e-06	48.5	vvi:100242715	cellulose synthase A [EC:2.4.1.12]
CL982.Contig1_Codonopsis	gi|297742380|emb|CBI34529.3|	274.2	1e-72	unnamed protein product [Vitis vinifera]	gi|359473948|ref|XM_002264153.2|	95.6	5e-17	PREDICTED: Vitis vinifera cellulose synthase-like protein G3 (LOC100261528), mRNA	sp|Q8VYR4|CSLG2_ARATH	244	2e-65	Cellulose synthase-like protein G2 OS=Arabidopsis thaliana GN=CSLG2 PE=2 SV=1	K10999	5e-31	132	pop:POPTR_568682	cellulose synthase A [EC:2.4.1.12]
Unigene10019_Codonopsis	gi|18875454|gb|AAK11588.2|	1736.1	0	cellulose synthase CesA-1 [Zinnia violacea]	gi|18875453|gb|AF323039.2|	1522	0	Zinnia elegans cellulose synthase CesA-1 mRNA, complete cds	sp|Q8LPK5|CESA8_ARATH	1595	0	Cellulose synthase A catalytic subunit 8 [UDP-forming] OS=Arabidopsis thaliana GN=CESA8 PE=1 SV=1	K10999	0	1689	vvi:100261696	cellulose synthase A [EC:2.4.1.12]
Unigene13054_Codonopsis	gi|319659269|gb|ADV58936.1|	386.7	2e-106	cellulose synthase [Populus ussuriensis]	gi|313671703|gb|HM776398.1|	363	2e-97	Populus ussuriensis cellulose synthase (CesA6) gene, complete cds	sp|Q851L8|CESA5_ORYSJ	370	5e-103	Probable cellulose synthase A catalytic subunit 5 [UDP-forming] OS=Oryza sativa subsp. japonica GN=CESA5 PE=2 SV=1	K10999	2e-107	386	pop:POPTR_773643	cellulose synthase A [EC:2.4.1.12]
Unigene13462_Codonopsis	gi|340343833|gb|AEK31216.1|	379.4	1e-104	cellulose synthase A [Eucalyptus camaldulensis]	gi|459958132|gb|KC292202.1|	440	1e-121	Betula platyphylla cellulose synthase A4 (CESA4) mRNA, complete cds	sp|Q9AV71|CESA7_ORYSJ	370	4e-103	Cellulose synthase A catalytic subunit 7 [UDP-forming] OS=Oryza sativa subsp. japonica GN=CESA7 PE=2 SV=1	K10999	5e-104	374	mtr:MTR_2g035780	cellulose synthase A [EC:2.4.1.12]
Unigene17015_Codonopsis	gi|225450119|ref|XP_002278997.1|	1797.7	0	PREDICTED: cellulose synthase A catalytic subunit 3 [UDP-forming]-like [Vitis vinifera]	gi|47078493|gb|AY573572.1|	1043	0	Populus tremula x Populus tremuloides cellulose synthase (CesA2) mRNA, complete cds	sp|Q941L0|CESA3_ARATH	1681	0	Cellulose synthase A catalytic subunit 3 [UDP-forming] OS=Arabidopsis thaliana GN=CESA3 PE=1 SV=2	K10999	0	1797	vvi:100256811	cellulose synthase A [EC:2.4.1.12]
Unigene17016_Codonopsis	gi|166245160|dbj|BAG06272.1|	2056.2	0	cellulose synthase Z632 [Zinnia elegans]	gi|332356350|gb|HQ585873.1|	1649	0	Populus tomentosa cultivar CV-BJHR01 cellulose synthase (CesA5) mRNA, complete cds	sp|O48947|CESA2_ARATH	1842	0	Cellulose synthase A catalytic subunit 2 [UDP-forming] OS=Arabidopsis thaliana GN=CESA2 PE=1 SV=1	K10999	0	2029	pop:POPTR_551308	cellulose synthase A [EC:2.4.1.12]
Unigene17017_Codonopsis	gi|462416750|gb|EMJ21487.1|	2061.6	0	hypothetical protein PRUPE_ppa000593mg [Prunus persica]	gi|225450118|ref|XM_002278961.1|	2327	0	PREDICTED: Vitis vinifera cellulose synthase A catalytic subunit 3 [UDP-forming]-like (LOC100256811), mRNA	sp|Q941L0|CESA3_ARATH	1897	0	Cellulose synthase A catalytic subunit 3 [UDP-forming] OS=Arabidopsis thaliana GN=CESA3 PE=1 SV=2	K10999	0	2056	vvi:100256811	cellulose synthase A [EC:2.4.1.12]
Unigene17018_Codonopsis	gi|225450119|ref|XP_002278997.1|	1797.7	0	PREDICTED: cellulose synthase A catalytic subunit 3 [UDP-forming]-like [Vitis vinifera]	gi|47078493|gb|AY573572.1|	1043	0	Populus tremula x Populus tremuloides cellulose synthase (CesA2) mRNA, complete cds	sp|Q941L0|CESA3_ARATH	1681	0	Cellulose synthase A catalytic subunit 3 [UDP-forming] OS=Arabidopsis thaliana GN=CESA3 PE=1 SV=2	K10999	0	1797	vvi:100256811	cellulose synthase A [EC:2.4.1.12]
Unigene17019_Codonopsis	gi|462416750|gb|EMJ21487.1|	2061.6	0	hypothetical protein PRUPE_ppa000593mg [Prunus persica]	gi|225450118|ref|XM_002278961.1|	2327	0	PREDICTED: Vitis vinifera cellulose synthase A catalytic subunit 3 [UDP-forming]-like (LOC100256811), mRNA	sp|Q941L0|CESA3_ARATH	1897	0	Cellulose synthase A catalytic subunit 3 [UDP-forming] OS=Arabidopsis thaliana GN=CESA3 PE=1 SV=2	K10999	0	2056	vvi:100256811	cellulose synthase A [EC:2.4.1.12]
Unigene17211_Codonopsis	gi|470104105|ref|XP_004288455.1|	465.7	7e-130	PREDICTED: cellulose synthase-like protein G2-like [Fragaria vesca subsp. vesca]	--	--	--	--	sp|Q8VYR4|CSLG2_ARATH	257	1e-68	Cellulose synthase-like protein G2 OS=Arabidopsis thaliana GN=CSLG2 PE=2 SV=1	K10999	5e-52	203	pop:POPTR_578717	cellulose synthase A [EC:2.4.1.12]
Unigene17557_Codonopsis	gi|224068967|ref|XP_002302868.1|	158.3	3e-38	predicted protein [Populus trichocarpa] >gi|222844594|gb|EEE82141.1| predicted protein [Populus trichocarpa]	gi|29122754|dbj|AP006115.1|	63.9	1e-07	Lotus japonicus genomic DNA, chromosome 3, clone: LjT43M15, TM0198b, complete sequence	sp|Q7XUT9|CSLH2_ORYSJ	113	3e-26	Cellulose synthase-like protein H2 OS=Oryza sativa subsp. japonica GN=CSLH2 PE=2 SV=3	K10999	2e-09	58.9	gmx:100810567	cellulose synthase A [EC:2.4.1.12]
Unigene18573_Codonopsis	gi|166245154|dbj|BAG06269.1|	600.9	9e-171	cellulose synthase Z811 [Zinnia elegans]	gi|166245153|dbj|AB377517.1|	488	1e-135	Zinnia elegans Z811 mRNA for cellulose synthase Z811, partial cds, 5'-region	sp|Q9SWW6|CESA7_ARATH	508	1e-144	Cellulose synthase A catalytic subunit 7 [UDP-forming] OS=Arabidopsis thaliana GN=CESA7 PE=1 SV=1	K10999	2e-161	566	gmx:100815436	cellulose synthase A [EC:2.4.1.12]
Unigene18905_Codonopsis	gi|359496767|ref|XP_002269728.2|	208	3e-53	PREDICTED: cellulose synthase-like protein E6-like [Vitis vinifera]	gi|359496875|ref|XM_003635313.1|	127	1e-26	PREDICTED: Vitis vinifera cellulose synthase-like protein E6-like (LOC100855180), mRNA	sp|Q0DXZ1|CSLE2_ORYSJ	164	2e-41	Cellulose synthase-like protein E2 OS=Oryza sativa subsp. japonica GN=CSLE2 PE=2 SV=1	K10999	1e-25	113	bdi:100821105	cellulose synthase A [EC:2.4.1.12]
Unigene19465_Codonopsis	gi|297745640|emb|CBI40805.3|	175.3	2e-43	unnamed protein product [Vitis vinifera]	gi|225457722|ref|XM_002277677.1|	119	2e-24	PREDICTED: Vitis vinifera probable cellulose synthase A catalytic subunit 5 [UDP-forming]-like (LOC100242715), mRNA	sp|Q851L8|CESA5_ORYSJ	156	4e-39	Probable cellulose synthase A catalytic subunit 5 [UDP-forming] OS=Oryza sativa subsp. japonica GN=CESA5 PE=2 SV=1	K10999	2e-44	175	vvi:100242715	cellulose synthase A [EC:2.4.1.12]
Unigene19964_Codonopsis	gi|359473934|ref|XP_002265085.2|	218.8	4e-56	PREDICTED: cellulose synthase-like protein G3-like [Vitis vinifera]	gi|255555634|ref|XM_002518807.1|	73.8	2e-10	Ricinus communis transferase, putative, mRNA	sp|Q8VYR4|CSLG2_ARATH	183	6e-47	Cellulose synthase-like protein G2 OS=Arabidopsis thaliana GN=CSLG2 PE=2 SV=1	K10999	2e-11	66.6	rcu:RCOM_0443860	cellulose synthase A [EC:2.4.1.12]
Unigene20539_Codonopsis	gi|73624747|gb|AAZ79231.1|	136	1e-31	cellulose synthase-like protein CslG [Nicotiana tabacum]	--	--	--	--	sp|Q0WVN5|CSLG3_ARATH	94.7	1e-20	Cellulose synthase-like protein G3 OS=Arabidopsis thaliana GN=CSLG3 PE=2 SV=2	K10999	4e-10	61.2	pop:POPTR_568682	cellulose synthase A [EC:2.4.1.12]
Unigene21393_Codonopsis	gi|359473947|ref|XP_002264341.2|	96.3	1e-19	PREDICTED: cellulose synthase-like protein G3-like [Vitis vinifera]	gi|359473946|ref|XM_002264305.2|	97.6	3e-18	PREDICTED: Vitis vinifera cellulose synthase-like protein G3-like (LOC100241038), mRNA	sp|Q0WVN5|CSLG3_ARATH	91.7	9e-20	Cellulose synthase-like protein G3 OS=Arabidopsis thaliana GN=CSLG3 PE=2 SV=2	K10999	2e-14	75.1	bdi:100833360	cellulose synthase A [EC:2.4.1.12]
Unigene22497_Codonopsis	gi|255555635|ref|XP_002518853.1|	99.4	1e-20	transferase, putative [Ricinus communis] >gi|223541840|gb|EEF43386.1| transferase, putative [Ricinus communis]	--	--	--	--	sp|Q8VYR4|CSLG2_ARATH	86.3	4e-18	Cellulose synthase-like protein G2 OS=Arabidopsis thaliana GN=CSLG2 PE=2 SV=1	K10999	2e-13	72	pop:POPTR_578717	cellulose synthase A [EC:2.4.1.12]
Unigene22942_Codonopsis	gi|297745640|emb|CBI40805.3|	225.7	1e-58	unnamed protein product [Vitis vinifera]	gi|212960445|gb|FJ410447.1|	224	5e-56	Betula luminifera cellulose synthase (CesA5) mRNA, complete cds	sp|Q851L8|CESA5_ORYSJ	213	2e-56	Probable cellulose synthase A catalytic subunit 5 [UDP-forming] OS=Oryza sativa subsp. japonica GN=CESA5 PE=2 SV=1	K10999	1e-59	225	vvi:100242715	cellulose synthase A [EC:2.4.1.12]
Unigene23339_Codonopsis	gi|359494189|ref|XP_002266196.2|	100.1	1e-20	PREDICTED: cellulose synthase-like protein E1 [Vitis vinifera]	--	--	--	--	sp|Q8VZK9|CSLE1_ARATH	84	2e-17	Cellulose synthase-like protein E1 OS=Arabidopsis thaliana GN=CSLE1 PE=1 SV=1	K10999	4e-06	47.8	gmx:100810567	cellulose synthase A [EC:2.4.1.12]
Unigene23340_Codonopsis	gi|356528340|ref|XP_003532762.1|	75.1	3e-13	PREDICTED: cellulose synthase A catalytic subunit 8 [UDP-forming]-like [Glycine max]	--	--	--	--	sp|Q8LPK5|CESA8_ARATH	60.1	3e-10	Cellulose synthase A catalytic subunit 8 [UDP-forming] OS=Arabidopsis thaliana GN=CESA8 PE=1 SV=1	K10999	2e-14	75.1	gmx:100789617	cellulose synthase A [EC:2.4.1.12]
Unigene24010_Codonopsis	gi|188509977|gb|ACD56659.1|	139.4	1e-32	putative G-protein B [Gossypium arboreum]	gi|359483533|ref|XM_002269574.2|	99.6	1e-18	PREDICTED: Vitis vinifera cellulose synthase A catalytic subunit 8 [UDP-forming]-like (LOC100261696), mRNA	--	--	--	--	K10999	2e-29	125	rcu:RCOM_1250300	cellulose synthase A [EC:2.4.1.12]
Unigene2493_Codonopsis	gi|359483534|ref|XP_002269610.2|	430.3	2e-119	PREDICTED: cellulose synthase A catalytic subunit 8 [UDP-forming] [Vitis vinifera]	gi|359483533|ref|XM_002269574.2|	246	4e-62	PREDICTED: Vitis vinifera cellulose synthase A catalytic subunit 8 [UDP-forming]-like (LOC100261696), mRNA	--	--	--	--	K10999	8e-112	401	gmx:100789617	cellulose synthase A [EC:2.4.1.12]
Unigene25189_Codonopsis	gi|429326512|gb|AFZ78596.1|	122.5	2e-27	cellulose synthase-like protein [Populus tomentosa]	gi|359473946|ref|XM_002264305.2|	85.7	2e-14	PREDICTED: Vitis vinifera cellulose synthase-like protein G3-like (LOC100241038), mRNA	sp|Q570S7|CSLG1_ARATH	100	1e-22	Cellulose synthase-like protein G1 OS=Arabidopsis thaliana GN=CSLG1 PE=2 SV=1	K10999	1e-10	62.8	gmx:100789617	cellulose synthase A [EC:2.4.1.12]
Unigene26141_Codonopsis	gi|470128264|ref|XP_004300066.1|	120.2	1e-26	PREDICTED: probable cellulose synthase A catalytic subunit 3 [UDP-forming]-like [Fragaria vesca subsp. vesca]	gi|225457722|ref|XM_002277677.1|	184	2e-44	PREDICTED: Vitis vinifera probable cellulose synthase A catalytic subunit 5 [UDP-forming]-like (LOC100242715), mRNA	sp|Q9SJ22|CESA9_ARATH	110	2e-25	Probable cellulose synthase A catalytic subunit 9 [UDP-forming] OS=Arabidopsis thaliana GN=CESA9 PE=2 SV=1	K10999	2e-27	118	vvi:100242715	cellulose synthase A [EC:2.4.1.12]
Unigene29615_Codonopsis	gi|212960446|gb|ACJ38667.1|	79.3	1e-14	cellulose synthase [Betula luminifera]	gi|166245153|dbj|AB377517.1|	73.8	5e-11	Zinnia elegans Z811 mRNA for cellulose synthase Z811, partial cds, 5'-region	sp|Q69P51|CESA9_ORYSJ	74.3	1e-14	Cellulose synthase A catalytic subunit 9 [UDP-forming] OS=Oryza sativa subsp. japonica GN=CESA9 PE=2 SV=1	K10999	3e-15	78.2	ppp:PHYPADRAFT_105213	cellulose synthase A [EC:2.4.1.12]
Unigene33416_Codonopsis	gi|460399948|ref|XP_004245498.1|	105.1	3e-22	PREDICTED: cellulose synthase-like protein G3-like [Solanum lycopersicum]	gi|359473948|ref|XM_002264153.2|	83.8	6e-14	PREDICTED: Vitis vinifera cellulose synthase-like protein G3 (LOC100261528), mRNA	sp|Q8VYR4|CSLG2_ARATH	91.7	9e-20	Cellulose synthase-like protein G2 OS=Arabidopsis thaliana GN=CSLG2 PE=2 SV=1	K10999	8e-15	76.6	bdi:100830844	cellulose synthase A [EC:2.4.1.12]
Unigene4065_Codonopsis	gi|225438009|ref|XP_002273521.1|	1007.3	0	PREDICTED: cellulose synthase A catalytic subunit 4 [UDP-forming]-like [Vitis vinifera]	gi|225438008|ref|XM_002273485.1|	985	0	PREDICTED: Vitis vinifera cellulose synthase A catalytic subunit 4 [UDP-forming]-like (LOC100241197), mRNA	sp|Q84JA6|CESA4_ARATH	933	0	Cellulose synthase A catalytic subunit 4 [UDP-forming] OS=Arabidopsis thaliana GN=CESA4 PE=1 SV=1	K10999	0	1007	vvi:100241197	cellulose synthase A [EC:2.4.1.12]
Unigene4521_Codonopsis	gi|225438009|ref|XP_002273521.1|	424.9	8e-118	PREDICTED: cellulose synthase A catalytic subunit 4 [UDP-forming]-like [Vitis vinifera]	gi|225438008|ref|XM_002273485.1|	196	3e-47	PREDICTED: Vitis vinifera cellulose synthase A catalytic subunit 4 [UDP-forming]-like (LOC100241197), mRNA	sp|Q84JA6|CESA4_ARATH	329	1e-90	Cellulose synthase A catalytic subunit 4 [UDP-forming] OS=Arabidopsis thaliana GN=CESA4 PE=1 SV=1	K10999	7e-119	424	vvi:100241197	cellulose synthase A [EC:2.4.1.12]
Unigene4596_Codonopsis	gi|470129172|ref|XP_004300499.1|	92	2e-18	PREDICTED: cellulose synthase-like protein G3-like [Fragaria vesca subsp. vesca]	--	--	--	--	sp|Q8VYR4|CSLG2_ARATH	78.2	1e-15	Cellulose synthase-like protein G2 OS=Arabidopsis thaliana GN=CSLG2 PE=2 SV=1	K10999	2e-06	48.5	pop:POPTR_418524	cellulose synthase A [EC:2.4.1.12]
Unigene5263_Codonopsis	gi|359497539|ref|XP_003635559.1|	154.8	3e-37	PREDICTED: cellulose synthase-like protein E6-like [Vitis vinifera]	gi|359497538|ref|XM_003635511.1|	97.6	6e-18	PREDICTED: Vitis vinifera cellulose synthase-like protein E6-like (LOC100855281), mRNA	sp|Q8VZK9|CSLE1_ARATH	142	3e-35	Cellulose synthase-like protein E1 OS=Arabidopsis thaliana GN=CSLE1 PE=1 SV=1	K10999	4e-11	64.3	gmx:100794515	cellulose synthase A [EC:2.4.1.12]
Unigene6024_Codonopsis	gi|359496767|ref|XP_002269728.2|	360.1	1e-98	PREDICTED: cellulose synthase-like protein E6-like [Vitis vinifera]	gi|349705399|emb|FQ395038.1|	161	1e-36	Vitis vinifera clone SS0AFA18YB16	sp|Q651X6|CSLE6_ORYSJ	281	2e-76	Cellulose synthase-like protein E6 OS=Oryza sativa subsp. japonica GN=CSLE6 PE=2 SV=1	K10999	2e-37	153	osa:4347093	cellulose synthase A [EC:2.4.1.12]
Unigene7257_Codonopsis	gi|73624747|gb|AAZ79231.1|	434.9	9e-121	cellulose synthase-like protein CslG [Nicotiana tabacum]	gi|359474112|ref|XM_002265090.2|	107	2e-20	PREDICTED: Vitis vinifera cellulose synthase-like protein G3 (LOC100253121), mRNA	sp|Q0WVN5|CSLG3_ARATH	395	2e-110	Cellulose synthase-like protein G3 OS=Arabidopsis thaliana GN=CSLG3 PE=2 SV=2	K10999	8e-54	208	rcu:RCOM_1250300	cellulose synthase A [EC:2.4.1.12]
Unigene7258_Codonopsis	gi|73624747|gb|AAZ79231.1|	138.7	2e-32	cellulose synthase-like protein CslG [Nicotiana tabacum]	gi|73624746|gb|DQ152918.1|	87.7	4e-15	Nicotiana tabacum cellulose synthase-like protein CslG mRNA, complete cds	sp|Q0WVN5|CSLG3_ARATH	119	3e-28	Cellulose synthase-like protein G3 OS=Arabidopsis thaliana GN=CSLG3 PE=2 SV=2	K10999	1e-19	92.4	vvi:100255463	cellulose synthase A [EC:2.4.1.12]
Unigene9212_Codonopsis	gi|255563554|ref|XP_002522779.1|	520.4	1e-146	cellulose synthase, putative [Ricinus communis] >gi|223538017|gb|EEF39630.1| cellulose synthase, putative [Ricinus communis]	gi|359494188|ref|XM_002266160.2|	163	4e-37	PREDICTED: Vitis vinifera cellulose synthase-like protein E1 (LOC100242996), mRNA	sp|Q8VZK9|CSLE1_ARATH	424	4e-119	Cellulose synthase-like protein E1 OS=Arabidopsis thaliana GN=CSLE1 PE=1 SV=1	K10999	1e-60	231	zma:541803	cellulose synthase A [EC:2.4.1.12]

## Sheet: Sucrose synthase
geneID	Nr-ID	Nr-Score	Nr-Evalue	Nr-annotation	Nt-ID	Nt-Score	Nt-Evalue	Nt-annotation	Swissprot-ID	Swissprot-Score	Swissprot-Evalue	Swissprot-annotation	KO_id	KEGG-Evalue	KEGG-Score	KEGG-Gene	ko_definition
CL400.Contig1_Codonopsis	gi|460379273|ref|XP_004235388.1|	383.6	1e-105	PREDICTED: sucrose synthase 6-like [Solanum lycopersicum]	gi|460379272|ref|XM_004235340.1|	222	4e-55	PREDICTED: Solanum lycopersicum sucrose synthase 6-like (LOC101255377), mRNA	sp|Q9FX32|SUS6_ARATH	378	1e-105	Sucrose synthase 6 OS=Arabidopsis thaliana GN=SUS6 PE=1 SV=1	K00695	6e-106	381	gmx:100808482	sucrose synthase [EC:2.4.1.13]
CL661.Contig1_Codonopsis	gi|89114124|gb|ABD61653.1|	1058.1	0	sucrose synthase [Cichorium intybus]	gi|406316|emb|X75332.1|	1148	0	D.carota (Nantaise) mRNA for sucrose synthase	sp|P49035|SUS1_DAUCA	1046	0	Sucrose synthase isoform 1 OS=Daucus carota PE=2 SV=1	K00695	0	990	vvi:100249279	sucrose synthase [EC:2.4.1.13]
CL661.Contig2_Codonopsis	gi|1351139|sp|P49035.1|SUS1_DAUCA	146.7	1e-34	RecName: Full=Sucrose synthase isoform 1; AltName: Full=Sucrose synthase isoform I; AltName: Full=Sucrose-UDP glucosyltransferase 1; AltName: Full=Susy*Dc1 >gi|406317|emb|CAA53081.1| sucrose synthase [Daucus carota] >gi|2760539|emb|CAA76056.1| sucrose synthase isoform I [Daucus carota]	gi|31455439|emb|AJ537575.1|	159	1e-36	Solanum tuberosum subsp. tuberosum mRNA for sucrose synthase 4 (sus4 gene)	sp|P49035|SUS1_DAUCA	146	2e-36	Sucrose synthase isoform 1 OS=Daucus carota PE=2 SV=1	K00695	7e-35	143	vvi:100249279	sucrose synthase [EC:2.4.1.13]
CL661.Contig3_Codonopsis	gi|460396229|ref|XP_004243680.1|	386	2e-106	PREDICTED: sucrose synthase-like [Solanum lycopersicum]	gi|460396228|ref|XM_004243632.1|	283	1e-73	PREDICTED: Solanum lycopersicum sucrose synthase-like (LOC101267720), mRNA	sp|P49035|SUS1_DAUCA	374	2e-104	Sucrose synthase isoform 1 OS=Daucus carota PE=2 SV=1	K00695	6e-105	377	pop:POPTR_835735	sucrose synthase [EC:2.4.1.13]
Unigene11448_Codonopsis	gi|460373740|ref|XP_004232672.1|	645.6	0	PREDICTED: sucrose synthase 7-like [Solanum lycopersicum]	gi|460373739|ref|XM_004232624.1|	121	2e-24	PREDICTED: Solanum lycopersicum sucrose synthase 7-like (LOC101266782), mRNA	sp|H6TFZ4|SUS5_ORYSJ	566	8e-162	Sucrose synthase 5 OS=Oryza sativa subsp. japonica GN=SUS5 PE=2 SV=1	K00695	8e-178	621	vvi:100266759	sucrose synthase [EC:2.4.1.13]
Unigene11843_Codonopsis	gi|460373740|ref|XP_004232672.1|	645.6	0	PREDICTED: sucrose synthase 7-like [Solanum lycopersicum]	gi|460373739|ref|XM_004232624.1|	414	1e-113	PREDICTED: Solanum lycopersicum sucrose synthase 7-like (LOC101266782), mRNA	sp|Q9FX32|SUS6_ARATH	594	4e-170	Sucrose synthase 6 OS=Arabidopsis thaliana GN=SUS6 PE=1 SV=1	K00695	0	639	gmx:100808482	sucrose synthase [EC:2.4.1.13]
Unigene14042_Codonopsis	gi|89114124|gb|ABD61653.1|	429.9	3e-119	sucrose synthase [Cichorium intybus]	gi|28629437|gb|AY205084.1|	343	2e-91	Solanum tuberosum sucrose synthase 2 mRNA, complete cds	sp|P49039|SUS2_SOLTU	427	4e-120	Sucrose synthase OS=Solanum tuberosum PE=3 SV=1	K00695	1e-111	400	vvi:100249279	sucrose synthase [EC:2.4.1.13]
Unigene17819_Codonopsis	gi|1351139|sp|P49035.1|SUS1_DAUCA	195.7	3e-49	RecName: Full=Sucrose synthase isoform 1; AltName: Full=Sucrose synthase isoform I; AltName: Full=Sucrose-UDP glucosyltransferase 1; AltName: Full=Susy*Dc1 >gi|406317|emb|CAA53081.1| sucrose synthase [Daucus carota] >gi|2760539|emb|CAA76056.1| sucrose synthase isoform I [Daucus carota]	gi|349730426|emb|FQ383061.1|	95.6	5e-17	Vitis vinifera clone SS0ABG33YD12	sp|P49035|SUS1_DAUCA	195	1e-50	Sucrose synthase isoform 1 OS=Daucus carota PE=2 SV=1	K00695	2e-48	189	vvi:100249279	sucrose synthase [EC:2.4.1.13]
Unigene19495_Codonopsis	gi|460379273|ref|XP_004235388.1|	347.4	1e-94	PREDICTED: sucrose synthase 6-like [Solanum lycopersicum]	gi|460379272|ref|XM_004235340.1|	117	2e-23	PREDICTED: Solanum lycopersicum sucrose synthase 6-like (LOC101255377), mRNA	sp|Q7XNX6|SUS7_ORYSJ	319	7e-88	Sucrose synthase 7 OS=Oryza sativa subsp. japonica GN=SUS7 PE=2 SV=2	K00695	2e-91	332	vvi:100252799	sucrose synthase [EC:2.4.1.13]
Unigene20881_Codonopsis	gi|255570671|ref|XP_002526290.1|	443	3e-123	sucrose synthase, putative [Ricinus communis] >gi|223534371|gb|EEF36079.1| sucrose synthase, putative [Ricinus communis]	gi|470130667|ref|XM_004301177.1|	319	3e-84	PREDICTED: Fragaria vesca subsp. vesca sucrose synthase 6-like (LOC101309357), mRNA	sp|Q9FX32|SUS6_ARATH	390	8e-109	Sucrose synthase 6 OS=Arabidopsis thaliana GN=SUS6 PE=1 SV=1	K00695	3e-124	442	rcu:RCOM_0577320	sucrose synthase [EC:2.4.1.13]
Unigene20906_Codonopsis	gi|356537839|ref|XP_003537432.1|	137.5	6e-32	PREDICTED: sucrose synthase 2-like [Glycine max]	gi|225464276|ref|XM_002270825.1|	161	4e-37	PREDICTED: Vitis vinifera sucrose synthase 2-like (LOC100252799), mRNA	sp|F4K5W8|SUS5_ARATH	134	1e-32	Sucrose synthase 5 OS=Arabidopsis thaliana GN=SUS5 PE=2 SV=1	K00695	1e-32	135	rcu:RCOM_0577320	sucrose synthase [EC:2.4.1.13]
Unigene24672_Codonopsis	gi|462406113|gb|EMJ11577.1|	82	3e-15	hypothetical protein PRUPE_ppa001135mg [Prunus persica]	gi|225464276|ref|XM_002270825.1|	77.8	3e-12	PREDICTED: Vitis vinifera sucrose synthase 2-like (LOC100252799), mRNA	sp|Q6K973|SUS6_ORYSJ	71.2	1e-13	Sucrose synthase 6 OS=Oryza sativa subsp. japonica GN=SUS6 PE=2 SV=1	K00695	7e-16	80.1	vvi:100252799	sucrose synthase [EC:2.4.1.13]
Unigene3758_Codonopsis	gi|89114124|gb|ABD61653.1|	534.6	1e-150	sucrose synthase [Cichorium intybus]	gi|319748373|gb|GU559729.1|	226	5e-56	Populus trichocarpa sucrose synthase 1 (SuS1) mRNA, complete cds	sp|P10691|SUS1_SOLTU	525	3e-149	Sucrose synthase OS=Solanum tuberosum PE=2 SV=1	K00695	1e-142	504	gmx:547508	sucrose synthase [EC:2.4.1.13]
Unigene4150_Codonopsis	gi|111146896|gb|ABH07386.1|	429.1	5e-119	sucrose synthase [Coffea canephora]	gi|225437427|ref|XM_002271860.1|	373	1e-100	PREDICTED: Vitis vinifera sucrose synthase 2-like (LOC100267606), mRNA	sp|O24301|SUS2_PEA	409	1e-114	Sucrose synthase 2 OS=Pisum sativum GN=SUS2 PE=2 SV=1	K00695	1e-118	424	vvi:100267606	sucrose synthase [EC:2.4.1.13]
Unigene568_Codonopsis	gi|6682841|dbj|BAA88904.1|	1001.9	0	sucrose synthase [Citrus unshiu]	gi|359477173|ref|XM_002271494.2|	720	0	PREDICTED: Vitis vinifera sucrose synthase 2-like (LOC100243135), mRNA	sp|Q9M111|SUS3_ARATH	959	0	Sucrose synthase 3 OS=Arabidopsis thaliana GN=SUS3 PE=1 SV=1	K00695	0	976	vvi:100267606	sucrose synthase [EC:2.4.1.13]

## Sheet: Sucrose-phosphate synthase
geneID	Nr-ID	Nr-Score	Nr-Evalue	Nr-annotation	Nt-ID	Nt-Score	Nt-Evalue	Nt-annotation	Swissprot-ID	Swissprot-Score	Swissprot-Evalue	Swissprot-annotation	KO_id	KEGG-Evalue	KEGG-Score	KEGG-Gene	ko_definition
CL1028.Contig1_Codonopsis	gi|19223854|gb|AAL86360.1|	1833.5	0	sucrose phosphate synthase [Actinidia chinensis]	gi|19223853|gb|AF318949.1|	1655	0	Actinidia chinensis sucrose phosphate synthase (SPS2) mRNA, complete cds	sp|O22060|SPSA1_CITUN	1779	0	Probable sucrose-phosphate synthase 1 OS=Citrus unshiu GN=SPS1 PE=2 SV=1	K00696	0	1778	vvi:100241955	sucrose-phosphate synthase [EC:2.4.1.14]
CL2287.Contig1_Codonopsis	gi|462422340|gb|EMJ26603.1|	130.6	7e-30	hypothetical protein PRUPE_ppa000636mg [Prunus persica]	gi|408362896|gb|JX459592.1|	101	4e-19	Malus x domestica cultivar Red Fuji sucrose phosphate synthase (SPS) mRNA, complete cds	sp|P31928|SPSA_SPIOL	112	6e-26	Sucrose-phosphate synthase OS=Spinacia oleracea GN=SPS1 PE=1 SV=1	K00696	3e-26	114	sbi:SORBI_09g028570	sucrose-phosphate synthase [EC:2.4.1.14]
CL2287.Contig2_Codonopsis	gi|462422340|gb|EMJ26603.1|	134.4	5e-31	hypothetical protein PRUPE_ppa000636mg [Prunus persica]	gi|408362896|gb|JX459592.1|	101	4e-19	Malus x domestica cultivar Red Fuji sucrose phosphate synthase (SPS) mRNA, complete cds	sp|P31928|SPSA_SPIOL	114	1e-26	Sucrose-phosphate synthase OS=Spinacia oleracea GN=SPS1 PE=1 SV=1	K00696	2e-28	122	rcu:RCOM_0923320	sucrose-phosphate synthase [EC:2.4.1.14]
CL2481.Contig1_Codonopsis	gi|255554030|ref|XP_002518055.1|	928.7	0	sucrose phosphate syntase, putative [Ricinus communis] >gi|223542651|gb|EEF44188.1| sucrose phosphate syntase, putative [Ricinus communis]	gi|359477915|ref|XM_002271362.2|	860	0	PREDICTED: Vitis vinifera probable sucrose-phosphate synthase 3-like (LOC100262385), mRNA	sp|O04933|SPSA2_CRAPL	877	0	Probable sucrose-phosphate synthase 2 OS=Craterostigma plantagineum GN=SPS2 PE=2 SV=1	K00696	0	928	rcu:RCOM_1018300	sucrose-phosphate synthase [EC:2.4.1.14]
CL2481.Contig2_Codonopsis	gi|224055849|ref|XP_002298684.1|	319.3	2e-86	predicted protein [Populus trichocarpa] >gi|222845942|gb|EEE83489.1| predicted protein [Populus trichocarpa]	gi|359477915|ref|XM_002271362.2|	311	4e-82	PREDICTED: Vitis vinifera probable sucrose-phosphate synthase 3-like (LOC100262385), mRNA	sp|Q8RY24|SPSA3_ARATH	306	4e-84	Probable sucrose-phosphate synthase 3 OS=Arabidopsis thaliana GN=SPS3 PE=2 SV=1	K00696	2e-87	319	pop:POPTR_797985	sucrose-phosphate synthase [EC:2.4.1.14]
CL3386.Contig1_Codonopsis	gi|58825798|gb|AAW82754.1|	1365.5	0	sucrose-phosphate synthase 1 [Vitis vinifera]	gi|77176828|gb|DQ213014.1|	739	0	Nicotiana tabacum sucrose-phosphate synthase isoform C (SPSC) mRNA, complete cds	sp|F4JLK2|SPSA4_ARATH	1251	0	Probable sucrose-phosphate synthase 4 OS=Arabidopsis thaliana GN=SPS4 PE=1 SV=1	K00696	0	1365	vvi:100232974	sucrose-phosphate synthase [EC:2.4.1.14]
CL3386.Contig2_Codonopsis	gi|58825798|gb|AAW82754.1|	1615.9	0	sucrose-phosphate synthase 1 [Vitis vinifera]	gi|77176828|gb|DQ213014.1|	747	0	Nicotiana tabacum sucrose-phosphate synthase isoform C (SPSC) mRNA, complete cds	sp|F4JLK2|SPSA4_ARATH	1464	0	Probable sucrose-phosphate synthase 4 OS=Arabidopsis thaliana GN=SPS4 PE=1 SV=1	K00696	0	1615	vvi:100232974	sucrose-phosphate synthase [EC:2.4.1.14]
Unigene25967_Codonopsis	gi|401115|sp|P31928.1|SPS_SPIOL	114.8	4e-25	RecName: Full=Sucrose-phosphate synthase; AltName: Full=UDP-glucose-fructose-phosphate glucosyltransferase >gi|170147|gb|AAA20092.1| sucrose phosphate synthase [Spinacia oleracea]	gi|430802663|gb|JQ753072.1|	65.9	2e-08	Camellia sinensis sucrose phosphate synthase mRNA, partial cds	sp|P31928|SPSA_SPIOL	114	1e-26	Sucrose-phosphate synthase OS=Spinacia oleracea GN=SPS1 PE=1 SV=1	K00696	7e-25	110	vvi:100241955	sucrose-phosphate synthase [EC:2.4.1.14]
Unigene26371_Codonopsis	gi|380509269|gb|AFD64637.1|	127.1	8e-29	sucrose-phosphate synthase A2 [Solanum lycopersicum]	gi|460398812|ref|XM_004244898.1|	186	7e-45	PREDICTED: Solanum lycopersicum sucrose-phosphate synthase A2 (LOC101055611), mRNA	sp|P49031|SPSA_BETVU	117	2e-27	Probable sucrose-phosphate synthase OS=Beta vulgaris GN=SPS PE=2 SV=1	K00696	5e-28	120	rcu:RCOM_0923320	sucrose-phosphate synthase [EC:2.4.1.14]
Unigene26382_Codonopsis	gi|380509269|gb|AFD64637.1|	53.1	1e-06	sucrose-phosphate synthase A2 [Solanum lycopersicum]	gi|391883359|gb|JQ043231.1|	97.6	4e-18	Gossypium hirsutum sucrose phosphate synthase (SPS1) gene, complete cds	sp|Q43845|SPSA_SOLTU	49.3	5e-07	Probable sucrose-phosphate synthase OS=Solanum tuberosum GN=SPS PE=2 SV=1	K00696	6e-07	50.4	pop:POPTR_745684	sucrose-phosphate synthase [EC:2.4.1.14]
Unigene28742_Codonopsis	gi|255548862|ref|XP_002515487.1|	146.7	1e-34	sucrose phosphate syntase, putative [Ricinus communis] >gi|223545431|gb|EEF46936.1| sucrose phosphate syntase, putative [Ricinus communis]	gi|225430333|ref|XM_002282772.1|	109	2e-21	PREDICTED: Vitis vinifera probable sucrose-phosphate synthase 1-like (LOC100244135), mRNA	sp|O22060|SPSA1_CITUN	139	4e-34	Probable sucrose-phosphate synthase 1 OS=Citrus unshiu GN=SPS1 PE=2 SV=1	K00696	6e-36	146	rcu:RCOM_0923320	sucrose-phosphate synthase [EC:2.4.1.14]
Unigene30452_Codonopsis	gi|356569894|ref|XP_003553129.1|	149.4	1e-35	PREDICTED: probable sucrose-phosphate synthase 2-like [Glycine max]	gi|359477915|ref|XM_002271362.2|	188	2e-45	PREDICTED: Vitis vinifera probable sucrose-phosphate synthase 3-like (LOC100262385), mRNA	sp|O04933|SPSA2_CRAPL	148	8e-37	Probable sucrose-phosphate synthase 2 OS=Craterostigma plantagineum GN=SPS2 PE=2 SV=1	K00696	1e-36	149	gmx:100807527	sucrose-phosphate synthase [EC:2.4.1.14]
Unigene31281_Codonopsis	gi|296084519|emb|CBI25540.3|	118.6	2e-26	unnamed protein product [Vitis vinifera]	gi|225446234|ref|XM_002265437.1|	190	3e-46	PREDICTED: Vitis vinifera probable sucrose-phosphate synthase 1-like, transcript variant 1 (LOC100241955), mRNA	sp|Q43845|SPSA_SOLTU	114	1e-26	Probable sucrose-phosphate synthase OS=Solanum tuberosum GN=SPS PE=2 SV=1	K00696	2e-27	118	vvi:100241955	sucrose-phosphate synthase [EC:2.4.1.14]
Unigene32362_Codonopsis	gi|462422340|gb|EMJ26603.1|	99.8	1e-20	hypothetical protein PRUPE_ppa000636mg [Prunus persica]	gi|157313313|gb|EF568781.1|	139	8e-31	Prunus persica sucrose phosphate synthase protein 2 mRNA, complete cds	sp|Q94BT0|SPSA1_ARATH	98.6	8e-22	Sucrose-phosphate synthase 1 OS=Arabidopsis thaliana GN=SPS1 PE=1 SV=1	K00696	9e-22	99.8	rcu:RCOM_0923320	sucrose-phosphate synthase [EC:2.4.1.14]
Unigene33463_Codonopsis	gi|462422340|gb|EMJ26603.1|	114.8	4e-25	hypothetical protein PRUPE_ppa000636mg [Prunus persica]	gi|225446234|ref|XM_002265437.1|	133	7e-29	PREDICTED: Vitis vinifera probable sucrose-phosphate synthase 1-like, transcript variant 1 (LOC100241955), mRNA	sp|Q9FY54|SPSA2_ARATH	105	6e-24	Probable sucrose-phosphate synthase 2 OS=Arabidopsis thaliana GN=SPS2 PE=1 SV=1	K00696	3e-24	107	rcu:RCOM_0923320	sucrose-phosphate synthase [EC:2.4.1.14]
Unigene467_Codonopsis	gi|462422338|gb|EMJ26601.1|	741.5	0	hypothetical protein PRUPE_ppa000622mg [Prunus persica]	gi|460404801|ref|XM_004247821.1|	212	8e-52	PREDICTED: Solanum lycopersicum sucrose-phosphate synthase B (LOC101055573), mRNA	sp|O04933|SPSA2_CRAPL	693	0	Probable sucrose-phosphate synthase 2 OS=Craterostigma plantagineum GN=SPS2 PE=2 SV=1	K00696	0	738	vvi:100262385	sucrose-phosphate synthase [EC:2.4.1.14]

## Sheet: Glucose-1-phosphate
geneID	Nr-ID	Nr-Score	Nr-Evalue	Nr-annotation	Nt-ID	Nt-Score	Nt-Evalue	Nt-annotation	Swissprot-ID	Swissprot-Score	Swissprot-Evalue	Swissprot-annotation	KO_id	KEGG-Evalue	KEGG-Score	KEGG-Gene	ko_definition
CL1005.Contig1_Codonopsis	gi|388512925|gb|AFK44524.1|	917.5	0	unknown [Lotus japonicus]	gi|359485786|ref|XM_002263219.2|	1296	0	PREDICTED: Vitis vinifera glucose-1-phosphate adenylyltransferase small subunit, chloroplastic-like (LOC100240927), mRNA	sp|Q9M462|GLGS_BRANA	901	0	Glucose-1-phosphate adenylyltransferase small subunit, chloroplastic OS=Brassica napus GN=AGPS1 PE=2 SV=1	K00975	0	915	pop:POPTR_573143	glucose-1-phosphate adenylyltransferase [EC:2.7.7.27]
CL1005.Contig2_Codonopsis	gi|390132092|gb|AFL55401.1|	341.7	6e-93	ADP-glucose pyrophosphorylase small subunit 2 [Ipomoea batatas]	gi|295684200|gb|GU983663.1|	377	1e-101	Malus x domestica ADP glucose pyrophosphorylase small subunit 1-like protein mRNA, complete cds	sp|P23509|GLGS_SOLTU	334	3e-92	Glucose-1-phosphate adenylyltransferase small subunit, chloroplastic/amyloplastic OS=Solanum tuberosum PE=1 SV=2	K00975	2e-92	336	vvi:100240927	glucose-1-phosphate adenylyltransferase [EC:2.7.7.27]
Unigene12775_Codonopsis	gi|462419457|gb|EMJ23720.1|	866.3	0	hypothetical protein PRUPE_ppa004135mg [Prunus persica]	gi|359492689|ref|XM_002281187.2|	902	0	PREDICTED: Vitis vinifera glucose-1-phosphate adenylyltransferase large subunit 2, chloroplastic/amyloplastic-like (LOC100241983), mRNA	sp|P55242|GLGL2_SOLTU	794	0	Glucose-1-phosphate adenylyltransferase large subunit 2, chloroplastic/amyloplastic OS=Solanum tuberosum GN=AGPS2 PE=2 SV=1	K00975	0	845	pop:POPTR_830057	glucose-1-phosphate adenylyltransferase [EC:2.7.7.27]
Unigene13342_Codonopsis	gi|225432564|ref|XP_002281069.1|	900.2	0	PREDICTED: glucose-1-phosphate adenylyltransferase large subunit 1, chloroplastic [Vitis vinifera]	gi|359477493|ref|XM_002281033.2|	955	0	PREDICTED: Vitis vinifera glucose-1-phosphate adenylyltransferase large subunit 1, chloroplastic-like (LOC100263079), mRNA	sp|P55229|GLGL1_ARATH	833	0	Glucose-1-phosphate adenylyltransferase large subunit 1, chloroplastic OS=Arabidopsis thaliana GN=ADG2 PE=1 SV=3	K00975	0	900	vvi:100263079	glucose-1-phosphate adenylyltransferase [EC:2.7.7.27]
Unigene19550_Codonopsis	gi|449453628|ref|XP_004144558.1|	321.2	3e-87	PREDICTED: glucose-1-phosphate adenylyltransferase small subunit, chloroplastic-like [Cucumis sativus] >gi|449520066|ref|XP_004167055.1| PREDICTED: glucose-1-phosphate adenylyltransferase small subunit, chloroplastic-like [Cucumis sativus]	gi|5917788|gb|AF184597.1|AF184597	285	2e-74	Citrus unshiu ADP-glucose pyrophosphorylase small subunit (agpS) mRNA, complete cds	sp|Q9M462|GLGS_BRANA	320	3e-88	Glucose-1-phosphate adenylyltransferase small subunit, chloroplastic OS=Brassica napus GN=AGPS1 PE=2 SV=1	K00975	5e-88	320	gmx:100790187	glucose-1-phosphate adenylyltransferase [EC:2.7.7.27]
Unigene22543_Codonopsis	gi|2625084|gb|AAB91462.1|	236.1	1e-61	ADP-glucose pyrophosphorylase small subunit [Cucumis melo]	gi|110681471|emb|AM293613.1|	351	3e-94	Platanus x acerifolia partial mRNA for small subunit of ADPglucose pyrophosphorylase (ssagp gene), clone F4D	sp|P55232|GLGS_BETVU	233	3e-62	Glucose-1-phosphate adenylyltransferase small subunit, chloroplastic/amyloplastic (Fragment) OS=Beta vulgaris GN=AGPB1 PE=2 SV=1	K00975	3e-62	234	pop:POPTR_573143	glucose-1-phosphate adenylyltransferase [EC:2.7.7.27]
Unigene28467_Codonopsis	gi|224095317|ref|XP_002310375.1|	92.4	2e-18	predicted protein [Populus trichocarpa] >gi|222853278|gb|EEE90825.1| predicted protein [Populus trichocarpa]	gi|359478305|ref|XM_002276152.2|	63.9	1e-07	PREDICTED: Vitis vinifera glucose-1-phosphate adenylyltransferase small subunit 1, chloroplastic-like (LOC100262934), mRNA	sp|P23509|GLGS_SOLTU	72.8	4e-14	Glucose-1-phosphate adenylyltransferase small subunit, chloroplastic/amyloplastic OS=Solanum tuberosum PE=1 SV=2	K00975	1e-19	92.4	pop:POPTR_216015	glucose-1-phosphate adenylyltransferase [EC:2.7.7.27]
Unigene9888_Codonopsis	gi|225428422|ref|XP_002283855.1|	883.2	0	PREDICTED: glucose-1-phosphate adenylyltransferase large subunit 1 [Vitis vinifera]	gi|359475117|ref|XM_002283819.2|	733	0	PREDICTED: Vitis vinifera glucose-1-phosphate adenylyltransferase large subunit 1-like (LOC100253688), mRNA	sp|Q00081|GLGL1_SOLTU	798	0	Glucose-1-phosphate adenylyltransferase large subunit 1 (Fragment) OS=Solanum tuberosum GN=AGPS1 PE=2 SV=1	K00975	0	883	vvi:100253688	glucose-1-phosphate adenylyltransferase [EC:2.7.7.27]

## Sheet: Starch synthase
geneID	Nr-ID	Nr-Score	Nr-Evalue	Nr-annotation	Nt-ID	Nt-Score	Nt-Evalue	Nt-annotation	Swissprot-ID	Swissprot-Score	Swissprot-Evalue	Swissprot-annotation	KO_id	KEGG-Evalue	KEGG-Score	KEGG-Gene	ko_definition
CL3115.Contig1_Codonopsis	gi|225445684|ref|XP_002268126.1|	890.2	0	PREDICTED: glycogen synthase [Vitis vinifera] >gi|297736009|emb|CBI24047.3| unnamed protein product [Vitis vinifera]	gi|359484912|ref|XM_002268090.2|	500	1e-138	PREDICTED: Vitis vinifera starch synthase VI (LOC100233071), mRNA	sp|Q0WVX5|SSY4_ARATH	432	4e-121	Probable starch synthase 4, chloroplastic/amyloplastic OS=Arabidopsis thaliana GN=SS4 PE=2 SV=1	K00703	0	890	vvi:100233071	starch synthase [EC:2.4.1.21]
CL3849.Contig1_Codonopsis	gi|187611217|gb|ACD13788.1|	141.4	4e-33	starch synthase V precursor [Solanum tuberosum]	--	--	--	--	sp|Q0WVX5|SSY4_ARATH	60.8	2e-10	Probable starch synthase 4, chloroplastic/amyloplastic OS=Arabidopsis thaliana GN=SS4 PE=2 SV=1	K00703	8e-08	53.5	vcn:VOLCADRAFT_58732	starch synthase [EC:2.4.1.21]
CL3849.Contig2_Codonopsis	gi|359480534|ref|XP_003632484.1|	64.3	8e-34	PREDICTED: uncharacterized protein LOC100233139 [Vitis vinifera]	gi|470103772|ref|XM_004288256.1|	63.9	2e-07	PREDICTED: Fragaria vesca subsp. vesca probable starch synthase 4, chloroplastic/amyloplastic-like (LOC101303647), mRNA	sp|Q0WVX5|SSY4_ARATH	60.8	6e-10	Probable starch synthase 4, chloroplastic/amyloplastic OS=Arabidopsis thaliana GN=SS4 PE=2 SV=1	K00703	2e-07	53.5	vcn:VOLCADRAFT_58732	starch synthase [EC:2.4.1.21]
Unigene10379_Codonopsis	gi|224055495|ref|XP_002298514.1|	870.2	0	predicted protein [Populus trichocarpa] >gi|222845772|gb|EEE83319.1| predicted protein [Populus trichocarpa]	gi|225463425|ref|XM_002274680.1|	543	1e-151	PREDICTED: Vitis vinifera uncharacterized LOC100257130 (LOC100257130), mRNA	sp|Q0WVX5|SSY4_ARATH	802	0	Probable starch synthase 4, chloroplastic/amyloplastic OS=Arabidopsis thaliana GN=SS4 PE=2 SV=1	K00703	1e-43	176	vvi:100233071	starch synthase [EC:2.4.1.21]
Unigene12806_Codonopsis	gi|224135151|ref|XP_002321996.1|	956.8	0	predicted protein [Populus trichocarpa] >gi|222868992|gb|EEF06123.1| predicted protein [Populus trichocarpa]	gi|460378421|ref|XM_004234923.1|	486	1e-134	PREDICTED: Solanum lycopersicum soluble starch synthase 1, chloroplastic/amyloplastic-like (LOC101259221), mRNA	sp|P93568|SSY1_SOLTU	946	0	Soluble starch synthase 1, chloroplastic/amyloplastic OS=Solanum tuberosum PE=2 SV=1	K00703	0	956	pop:POPTR_1100713	starch synthase [EC:2.4.1.21]
Unigene13686_Codonopsis	gi|462409530|gb|EMJ14864.1|	99.8	2e-19	hypothetical protein PRUPE_ppa001074mg [Prunus persica]	gi|359483435|ref|XM_002268975.2|	1374	0	PREDICTED: Vitis vinifera soluble starch synthase 3, chloroplastic/amyloplastic-like (LOC100241917), mRNA	sp|Q43846|SSY3_SOLTU	1364	0	Soluble starch synthase 3, chloroplastic/amyloplastic OS=Solanum tuberosum GN=SS3 PE=1 SV=1	K00703	0	706	vcn:VOLCADRAFT_58732	starch synthase [EC:2.4.1.21]
Unigene13687_Codonopsis	gi|359483436|ref|XP_002269011.2|	313.9	4e-84	PREDICTED: soluble starch synthase 3, chloroplastic/amyloplastic-like [Vitis vinifera]	gi|158854075|gb|AC213495.1|	137	4e-29	Populus trichocarpa clone POP050-O20, complete sequence	sp|Q43846|SSY3_SOLTU	309	3e-84	Soluble starch synthase 3, chloroplastic/amyloplastic OS=Solanum tuberosum GN=SS3 PE=1 SV=1	K00703	3e-08	58.5	olu:OSTLU_40458	starch synthase [EC:2.4.1.21]
Unigene1502_Codonopsis	gi|225452843|ref|XP_002278470.1|	968.8	0	PREDICTED: granule-bound starch synthase 2, chloroplastic/amyloplastic-like [Vitis vinifera]	gi|359489003|ref|XM_002278434.2|	684	0	PREDICTED: Vitis vinifera granule-bound starch synthase 2, chloroplastic/amyloplastic-like (LOC100261002), mRNA	sp|Q43847|SSY2_SOLTU	939	0	Granule-bound starch synthase 2, chloroplastic/amyloplastic OS=Solanum tuberosum GN=SS2 PE=1 SV=3	K00703	0	968	vvi:100261002	starch synthase [EC:2.4.1.21]
Unigene19540_Codonopsis	gi|470114606|ref|XP_004293502.1|	289.3	1e-77	PREDICTED: probable starch synthase 4, chloroplastic/amyloplastic-like [Fragaria vesca subsp. vesca]	gi|225463425|ref|XM_002274680.1|	250	1e-63	PREDICTED: Vitis vinifera uncharacterized LOC100257130 (LOC100257130), mRNA	sp|Q0WVX5|SSY4_ARATH	273	4e-74	Probable starch synthase 4, chloroplastic/amyloplastic OS=Arabidopsis thaliana GN=SS4 PE=2 SV=1	K00703	1e-33	140	smo:SELMODRAFT_452998	starch synthase [EC:2.4.1.21]
Unigene21141_Codonopsis	gi|187611219|gb|ACD13789.1|	222.2	4e-127	starch synthase V precursor [Vitis vinifera]	gi|187611218|gb|EU661370.1|	349	4e-93	Vitis vinifera starch synthase V precursor, mRNA, complete cds	sp|Q0WVX5|SSY4_ARATH	154	3e-52	Probable starch synthase 4, chloroplastic/amyloplastic OS=Arabidopsis thaliana GN=SS4 PE=2 SV=1	K00703	3e-27	97.8	vvi:100233071	starch synthase [EC:2.4.1.21]
Unigene25000_Codonopsis	gi|187611219|gb|ACD13789.1|	199.1	1e-50	starch synthase V precursor [Vitis vinifera]	gi|187611218|gb|EU661370.1|	113	1e-22	Vitis vinifera starch synthase V precursor, mRNA, complete cds	sp|Q0WVX5|SSY4_ARATH	85.1	1e-17	Probable starch synthase 4, chloroplastic/amyloplastic OS=Arabidopsis thaliana GN=SS4 PE=2 SV=1	K00703	7e-13	70.5	zma:541669	starch synthase [EC:2.4.1.21]
Unigene3006_Codonopsis	gi|350538831|ref|NP_001234617.1|	246.9	2e-64	starch synthase IV [Solanum lycopersicum] >gi|247643234|gb|ACT09058.1| starch synthase IV precursor [Solanum lycopersicum]	gi|461496398|ref|NM_001247688.2|	182	3e-43	Solanum lycopersicum starch synthase IV (LOC100316881), mRNA	sp|Q0WVX5|SSY4_ARATH	234	3e-62	Probable starch synthase 4, chloroplastic/amyloplastic OS=Arabidopsis thaliana GN=SS4 PE=2 SV=1	K00703	1e-33	141	vvi:100233071	starch synthase [EC:2.4.1.21]
Unigene8002_Codonopsis	gi|462411118|gb|EMJ16167.1|	131.7	1e-29	hypothetical protein PRUPE_ppa001734mg [Prunus persica]	gi|359489003|ref|XM_002278434.2|	77.8	2e-11	PREDICTED: Vitis vinifera granule-bound starch synthase 2, chloroplastic/amyloplastic-like (LOC100261002), mRNA	sp|Q43847|SSY2_SOLTU	107	1e-23	Granule-bound starch synthase 2, chloroplastic/amyloplastic OS=Solanum tuberosum GN=SS2 PE=1 SV=3	K00703	1e-26	118	vvi:100261002	starch synthase [EC:2.4.1.21]

## Sheet: Starch branching enzyme
geneID	Nr-ID	Nr-Score	Nr-Evalue	Nr-annotation	Nt-ID	Nt-Score	Nt-Evalue	Nt-annotation	Swissprot-ID	Swissprot-Score	Swissprot-Evalue	Swissprot-annotation	KO_id	KEGG-Evalue	KEGG-Score	KEGG-Gene	ko_definition
CL3254.Contig1_Codonopsis	gi|359492950|ref|XP_002284841.2|	286.6	3e-76	PREDICTED: 1,4-alpha-glucan-branching enzyme-like [Vitis vinifera] >gi|302141663|emb|CBI18866.3| unnamed protein product [Vitis vinifera]	gi|359492949|ref|XM_002284805.2|	392	1e-106	PREDICTED: Vitis vinifera 1,4-alpha-glucan-branching enzyme-like (LOC100257371), mRNA	sp|P30924|GLGB_SOLTU	252	2e-67	1,4-alpha-glucan-branching enzyme OS=Solanum tuberosum GN=SBE1 PE=2 SV=2	K00700	3e-77	286	vvi:100257371	1,4-alpha-glucan branching enzyme [EC:2.4.1.18]
CL3254.Contig2_Codonopsis	gi|359492950|ref|XP_002284841.2|	296.6	2e-79	PREDICTED: 1,4-alpha-glucan-branching enzyme-like [Vitis vinifera] >gi|302141663|emb|CBI18866.3| unnamed protein product [Vitis vinifera]	gi|359492949|ref|XM_002284805.2|	392	1e-106	PREDICTED: Vitis vinifera 1,4-alpha-glucan-branching enzyme-like (LOC100257371), mRNA	sp|P30924|GLGB_SOLTU	262	2e-70	1,4-alpha-glucan-branching enzyme OS=Solanum tuberosum GN=SBE1 PE=2 SV=2	K00700	2e-78	290	vvi:100257371	1,4-alpha-glucan branching enzyme [EC:2.4.1.18]
CL354.Contig1_Codonopsis	gi|71034459|gb|AAZ20130.1|	270.4	6e-72	starch branching enzyme I [Malus x domestica]	gi|356508674|ref|XM_003523032.1|	202	2e-49	PREDICTED: Glycine max 1,4-alpha-glucan-branching enzyme-like (LOC100792499), mRNA	sp|P30924|GLGB_SOLTU	258	1e-69	1,4-alpha-glucan-branching enzyme OS=Solanum tuberosum GN=SBE1 PE=2 SV=2	K00700	6e-72	267	gmx:100792499	1,4-alpha-glucan branching enzyme [EC:2.4.1.18]
CL354.Contig2_Codonopsis	gi|462422156|gb|EMJ26419.1|	1089.3	0	hypothetical protein PRUPE_ppa001929mg [Prunus persica]	gi|359492949|ref|XM_002284805.2|	1219	0	PREDICTED: Vitis vinifera 1,4-alpha-glucan-branching enzyme-like (LOC100257371), mRNA	sp|P30924|GLGB_SOLTU	1008	0	1,4-alpha-glucan-branching enzyme OS=Solanum tuberosum GN=SBE1 PE=2 SV=2	K00700	0	1072	gmx:100792499	1,4-alpha-glucan branching enzyme [EC:2.4.1.18]
CL354.Contig3_Codonopsis	gi|1771261|emb|CAA54308.1|	201.4	3e-51	1,4-alpha-glucan branching enzyme [Manihot esculenta]	gi|1771260|emb|X77012.1|	262	2e-67	M.esculenta SBE mRNA for starch branching enzyme	sp|Q01401|GLGB_ORYSJ	194	1e-50	1,4-alpha-glucan-branching enzyme, chloroplastic/amyloplastic OS=Oryza sativa subsp. japonica GN=SBE1 PE=1 SV=2	K00700	6e-52	199	rcu:RCOM_1600980	1,4-alpha-glucan branching enzyme [EC:2.4.1.18]
CL354.Contig4_Codonopsis	gi|50400196|gb|AAT76445.1|	116.7	1e-25	starch branching enzyme I [Vigna radiata]	gi|109715757|dbj|AB194726.1|	127	4e-27	Ipomoea batatas IbSBEI-2B mRNA for starch branching enzyme I, complete cds	sp|P30924|GLGB_SOLTU	105	6e-24	1,4-alpha-glucan-branching enzyme OS=Solanum tuberosum GN=SBE1 PE=2 SV=2	K00700	7e-27	116	pop:POPTR_761599	1,4-alpha-glucan branching enzyme [EC:2.4.1.18]
CL5108.Contig1_Codonopsis	gi|359492950|ref|XP_002284841.2|	369.8	2e-101	PREDICTED: 1,4-alpha-glucan-branching enzyme-like [Vitis vinifera] >gi|302141663|emb|CBI18866.3| unnamed protein product [Vitis vinifera]	gi|359492949|ref|XM_002284805.2|	369	3e-99	PREDICTED: Vitis vinifera 1,4-alpha-glucan-branching enzyme-like (LOC100257371), mRNA	sp|P30924|GLGB_SOLTU	353	5e-98	1,4-alpha-glucan-branching enzyme OS=Solanum tuberosum GN=SBE1 PE=2 SV=2	K00700	2e-102	369	vvi:100257371	1,4-alpha-glucan branching enzyme [EC:2.4.1.18]
CL5108.Contig2_Codonopsis	gi|359492950|ref|XP_002284841.2|	371.3	8e-102	PREDICTED: 1,4-alpha-glucan-branching enzyme-like [Vitis vinifera] >gi|302141663|emb|CBI18866.3| unnamed protein product [Vitis vinifera]	gi|359492949|ref|XM_002284805.2|	369	3e-99	PREDICTED: Vitis vinifera 1,4-alpha-glucan-branching enzyme-like (LOC100257371), mRNA	sp|P30924|GLGB_SOLTU	352	1e-97	1,4-alpha-glucan-branching enzyme OS=Solanum tuberosum GN=SBE1 PE=2 SV=2	K00700	7e-103	371	vvi:100257371	1,4-alpha-glucan branching enzyme [EC:2.4.1.18]
Unigene10459_Codonopsis	gi|359492950|ref|XP_002284841.2|	61.2	5e-09	PREDICTED: 1,4-alpha-glucan-branching enzyme-like [Vitis vinifera] >gi|302141663|emb|CBI18866.3| unnamed protein product [Vitis vinifera]	gi|359492949|ref|XM_002284805.2|	61.9	4e-07	PREDICTED: Vitis vinifera 1,4-alpha-glucan-branching enzyme-like (LOC100257371), mRNA	sp|Q01401|GLGB_ORYSJ	51.6	1e-07	1,4-alpha-glucan-branching enzyme, chloroplastic/amyloplastic OS=Oryza sativa subsp. japonica GN=SBE1 PE=1 SV=2	K00700	3e-10	61.2	vvi:100257371	1,4-alpha-glucan branching enzyme [EC:2.4.1.18]
Unigene16261_Codonopsis	gi|462399813|gb|EMJ05481.1|	1379.4	0	hypothetical protein PRUPE_ppa001312mg [Prunus persica]	gi|359481984|ref|XM_002277177.2|	1251	0	PREDICTED: Vitis vinifera 1,4-alpha-glucan-branching enzyme 2, chloroplastic/amyloplastic-like (LOC100254475), mRNA	sp|O23647|GLGB1_ARATH	1319	0	1,4-alpha-glucan-branching enzyme 2-1, chloroplastic/amyloplastic OS=Arabidopsis thaliana GN=SBE2.1 PE=1 SV=1	K00700	0	1355	rcu:RCOM_0022940	1,4-alpha-glucan branching enzyme [EC:2.4.1.18]
Unigene19967_Codonopsis	gi|460397086|ref|XP_004244099.1|	307	6e-83	PREDICTED: 1,4-alpha-glucan-branching enzyme 3, chloroplastic/amyloplastic-like [Solanum lycopersicum]	gi|359494062|ref|XM_003634668.1|	450	1e-124	PREDICTED: Vitis vinifera 1,4-alpha-glucan-branching enzyme-like, transcript variant 3 (LOC100260732), mRNA	sp|D2WL32|GLGB3_ARATH	287	2e-78	1,4-alpha-glucan-branching enzyme 3, chloroplastic/amyloplastic OS=Arabidopsis thaliana GN=SBE3 PE=1 SV=1	K00700	1e-43	172	cme:CMH144C	1,4-alpha-glucan branching enzyme [EC:2.4.1.18]
Unigene27387_Codonopsis	gi|460397086|ref|XP_004244099.1|	114.8	4e-25	PREDICTED: 1,4-alpha-glucan-branching enzyme 3, chloroplastic/amyloplastic-like [Solanum lycopersicum]	gi|460397085|ref|XM_004244051.1|	95.6	2e-17	PREDICTED: Solanum lycopersicum 1,4-alpha-glucan-branching enzyme 3, chloroplastic/amyloplastic-like (LOC101268012), mRNA	sp|D2WL32|GLGB3_ARATH	92.4	5e-20	1,4-alpha-glucan-branching enzyme 3, chloroplastic/amyloplastic OS=Arabidopsis thaliana GN=SBE3 PE=1 SV=1	K00700	6e-08	53.9	smo:SELMODRAFT_437417	1,4-alpha-glucan branching enzyme [EC:2.4.1.18]
Unigene9582_Codonopsis	gi|462410375|gb|EMJ15709.1|	154.5	2e-36	hypothetical protein PRUPE_ppa016544mg [Prunus persica]	gi|359494062|ref|XM_003634668.1|	131	1e-27	PREDICTED: Vitis vinifera 1,4-alpha-glucan-branching enzyme-like, transcript variant 3 (LOC100260732), mRNA	sp|D2WL32|GLGB3_ARATH	145	4e-35	1,4-alpha-glucan-branching enzyme 3, chloroplastic/amyloplastic OS=Arabidopsis thaliana GN=SBE3 PE=1 SV=1	K00700	1e-10	65.5	cme:CMH144C	1,4-alpha-glucan branching enzyme [EC:2.4.1.18]

## Sheet: Granule-bound starch synthase
geneID	Nr-ID	Nr-Score	Nr-Evalue	Nr-annotation	Nt-ID	Nt-Score	Nt-Evalue	Nt-annotation	Swissprot-ID	Swissprot-Score	Swissprot-Evalue	Swissprot-annotation	KO_id	KEGG-Evalue	KEGG-Score	KEGG-Gene	ko_definition
Unigene7794_Codonopsis	gi|223029784|gb|ACM78591.1|	1001.9	0	granule-bound starch synthase [Nelumbo nucifera]	gi|375151861|gb|JN936860.1|	644	0	Prunus persica GBSSII-1 gene, complete cds	sp|O82627|SSG1_ANTMA	990	0	Granule-bound starch synthase 1, chloroplastic/amyloplastic OS=Antirrhinum majus GN=WAXY PE=2 SV=1	K13679	0	956	vvi:100243677	granule-bound starch synthase [EC:2.4.1.242]

[truncated: 3 more sheets: Invertase, Hexokinase, Fructokinase]
