# Supplementary material for: Transcriptome Sequencing of Codonopsis pilosula and Identification of Candidate Genes Involved in Polysaccharide Biosynthesis
Source: PLoS One. 2015 Feb 26;10(2):e0117342. doi: 10.1371/journal.pone.0117342 (PMC4342239; doi:10.1371/journal.pone.0117342)
Supplement: S5 Table — (XLS) [file pone.0117342.s008.xls]

## Sheet: Sheet1
GT_Classification	Number of Unigenes	Unigene_ID
GT2	89	Unigene22942_Codonopsis;CL199.Contig2_Codonopsis;Unigene17767_Codonopsis;Unigene1004_Codonopsis;Unigene14037_Codonopsis;CL1246.Contig1_Codonopsis;CL1404.Contig1_Codonopsis;CL1404.Contig2_Codonopsis;CL5141.Contig1_Codonopsis;CL762.Contig2_Codonopsis;Unigene18905_Codonopsis;Unigene23339_Codonopsis;Unigene5263_Codonopsis;Unigene9212_Codonopsis;CL1357.Contig2_Codonopsis;Unigene25189_Codonopsis;Unigen…
GT4	48	Unigene26371_Codonopsis;Unigene31281_Codonopsis;Unigene33463_Codonopsis;CL2913.Contig1_Codonopsis;Unigene12997_Codonopsis;CL661.Contig1_Codonopsis;CL661.Contig2_Codonopsis;Unigene14042_Codonopsis;Unigene4150_Codonopsis;Unigene568_Codonopsis;CL2481.Contig1_Codonopsis;CL2481.Contig2_Codonopsis;Unigene30452_Codonopsis;Unigene467_Codonopsis;Unigene10888_Codonopsis;Unigene21898_Codonopsis;Unigene16179…
GT5	13	Unigene7794_Codonopsis;Unigene1502_Codonopsis;Unigene8002_Codonopsis;CL3115.Contig1_Codonopsis;CL3849.Contig1_Codonopsis;CL3849.Contig2_Codonopsis;Unigene10379_Codonopsis;Unigene13686_Codonopsis;Unigene19540_Codonopsis;Unigene3006_Codonopsis;Unigene21141_Codonopsis;Unigene25000_Codonopsis;Unigene12806_Codonopsis;
GT8	51	Unigene16715_Codonopsis;Unigene1617_Codonopsis;Unigene5179_Codonopsis;CL3333.Contig1_Codonopsis;Unigene28039_Codonopsis;Unigene28175_Codonopsis;CL3466.Contig1_Codonopsis;CL3466.Contig2_Codonopsis;Unigene13858_Codonopsis;Unigene13859_Codonopsis;Unigene13860_Codonopsis;Unigene13748_Codonopsis;Unigene9177_Codonopsis;CL3255.Contig1_Codonopsis;CL3255.Contig2_Codonopsis;Unigene19600_Codonopsis;Unigene2…
GT10	2	Unigene12274_Codonopsis;Unigene13843_Codonopsis;
GT13	1	Unigene6112_Codonopsis
GT16	1	Unigene11862_Codonopsis
GT17	5	CL4888.Contig2_Codonopsis;CL4888.Contig1_Codonopsis;CL5429.Contig1_Codonopsis;CL5429.Contig2_Codonopsis;Unigene11652_Codonopsis;
GT19	5	CL3077.Contig1_Codonopsis;CL3077.Contig2_Codonopsis;CL3077.Contig3_Codonopsis;CL3077.Contig4_Codonopsis;CL3668.Contig2_Codonopsis;
GT20	18	Unigene7433_Codonopsis;Unigene12841_Codonopsis;Unigene1450_Codonopsis;CL1214.Contig1_Codonopsis;CL1214.Contig2_Codonopsis;CL1214.Contig3_Codonopsis;Unigene10740_Codonopsis;Unigene2722_Codonopsis;Unigene7343_Codonopsis;Unigene9881_Codonopsis;CL3886.Contig1_Codonopsis;CL3886.Contig2_Codonopsis;Unigene18919_Codonopsis;Unigene8803_Codonopsis;CL5433.Contig2_Codonopsis;Unigene18773_Codonopsis;Unigene27…
GT22	10	Unigene20176_Codonopsis;Unigene20252_Codonopsis;Unigene9462_Codonopsis;CL3289.Contig1_Codonopsis;CL3289.Contig2_Codonopsis;CL4906.Contig1_Codonopsis;CL4906.Contig2_Codonopsis;Unigene27261_Codonopsis;Unigene31876_Codonopsis;Unigene6859_Codonopsis;
GT24	2	Unigene14891_Codonopsis;Unigene14892_Codonopsis;
GT28	6	Unigene9362_Codonopsis;CL286.Contig1_Codonopsis;CL286.Contig2_Codonopsis;CL286.Contig3_Codonopsis;CL286.Contig4_Codonopsis;Unigene586_Codonopsis;
GT30	4	Unigene18915_Codonopsis;Unigene19003_Codonopsis;Unigene23708_Codonopsis;Unigene26079_Codonopsis;
GT31	32	CL1904.Contig1_Codonopsis;CL1904.Contig3_Codonopsis;CL2622.Contig1_Codonopsis;CL2622.Contig2_Codonopsis;CL5462.Contig1_Codonopsis;CL5462.Contig2_Codonopsis;Unigene3184_Codonopsis;Unigene10704_Codonopsis;CL1904.Contig2_Codonopsis;Unigene11786_Codonopsis;Unigene11787_Codonopsis;Unigene4414_Codonopsis;Unigene17037_Codonopsis;Unigene17038_Codonopsis;Unigene13346_Codonopsis;Unigene11266_Codonopsis;Uni…
GT32	3	Unigene31327_Codonopsis;Unigene13066_Codonopsis;Unigene16712_Codonopsis;
GT33	3	CL4606.Contig1_Codonopsis;CL4606.Contig2_Codonopsis;Unigene15748_Codonopsis;
GT34	5	Unigene17138_Codonopsis;CL4208.Contig1_Codonopsis;Unigene15638_Codonopsis;Unigene15639_Codonopsis;Unigene17998_Codonopsis;
GT35	7	CL2066.Contig1_Codonopsis;CL2066.Contig2_Codonopsis;Unigene15745_Codonopsis;CL1606.Contig1_Codonopsis;CL1606.Contig2_Codonopsis;CL1606.Contig3_Codonopsis;Unigene12014_Codonopsis;
GT37	3	Unigene16588_Codonopsis;Unigene16589_Codonopsis;Unigene26353_Codonopsis;
GT41	15	CL5081.Contig1_Codonopsis;CL522.Contig1_Codonopsis;CL522.Contig4_Codonopsis;Unigene11098_Codonopsis;Unigene11422_Codonopsis;Unigene11559_Codonopsis;Unigene14708_Codonopsis;Unigene364_Codonopsis;Unigene7155_Codonopsis;CL241.Contig1_Codonopsis;CL241.Contig2_Codonopsis;CL241.Contig3_Codonopsis;Unigene19340_Codonopsis;Unigene3937_Codonopsis;Unigene4509_Codonopsis;
GT48	48	Unigene18814_Codonopsis;Unigene18888_Codonopsis;Unigene19821_Codonopsis;Unigene21496_Codonopsis;Unigene22197_Codonopsis;Unigene22608_Codonopsis;Unigene23167_Codonopsis;Unigene25471_Codonopsis;Unigene26663_Codonopsis;Unigene27245_Codonopsis;Unigene27266_Codonopsis;Unigene27489_Codonopsis;Unigene29784_Codonopsis;CL2184.Contig1_Codonopsis;Unigene25564_Codonopsis;Unigene4703_Codonopsis;CL5172.Contig2…
GT50	2	Unigene11382_Codonopsis;Unigene6675_Codonopsis;
GT57	4	Unigene19138_Codonopsis;Unigene8455_Codonopsis;Unigene10791_Codonopsis;Unigene15188_Codonopsis;
GT58	2	Unigene1480_Codonopsis;Unigene18357_Codonopsis;
GT59	5	Unigene20239_Codonopsis;Unigene25089_Codonopsis;Unigene27327_Codonopsis;Unigene27828_Codonopsis;Unigene5846_Codonopsis;
GT61	1	Unigene13384_Codonopsis
GT64	6	CL4585.Contig1_Codonopsis;CL4585.Contig2_Codonopsis;Unigene10491_Codonopsis;Unigene15693_Codonopsis;Unigene2207_Codonopsis;Unigene727_Codonopsis;
GT66	2	Unigene15992_Codonopsis;Unigene15540_Codonopsis;
GT75	7	CL1936.Contig1_Codonopsis;CL1936.Contig5_Codonopsis;CL5001.Contig1_Codonopsis;CL1936.Contig2_Codonopsis;CL1936.Contig3_Codonopsis;CL1936.Contig4_Codonopsis;Unigene2429_Codonopsis;
GT76	4	Unigene1335_Codonopsis;Unigene20792_Codonopsis;Unigene24505_Codonopsis;Unigene25766_Codonopsis;
GT77	5	Unigene10473_Codonopsis;Unigene1489_Codonopsis;Unigene700_Codonopsis;Unigene13666_Codonopsis;Unigene11801_Codonopsis;
GT90	12	CL4076.Contig1_Codonopsis;CL4076.Contig2_Codonopsis;Unigene7976_Codonopsis;Unigene2462_Codonopsis;Unigene20684_Codonopsis;Unigene24425_Codonopsis;CL1551.Contig1_Codonopsis;CL1551.Contig2_Codonopsis;Unigene10748_Codonopsis;Unigene13782_Codonopsis;Unigene2919_Codonopsis;Unigene2920_Codonopsis;
UGT71B2	9	Unigene17507_Codonopsis;Unigene17508_Codonopsis;Unigene19702_Codonopsis;CL10.Contig2_Codonopsis;CL1025.Contig1_Codonopsis;Unigene2658_Codonopsis;Unigene899_Codonopsis;Unigene2213_Codonopsis;Unigene24938_Codonopsis;
UGT71B4P	1	Unigene30671_Codonopsis
UGT71B5	1	Unigene23618_Codonopsis
UGT71B6	1	Unigene8158_Codonopsis
UGT71B7	1	Unigene19349_Codonopsis
UGT71B8	1	Unigene8501_Codonopsis
UGT71C4	1	CL10.Contig1_Codonopsis
UGT72B1	4	CL2599.Contig1_Codonopsis;CL2599.Contig2_Codonopsis;Unigene18148_Codonopsis;Unigene6480_Codonopsis;
UGT72B2	1	Unigene85_Codonopsis
UGT72B3	5	Unigene23113_Codonopsis;Unigene23121_Codonopsis;Unigene29840_Codonopsis;Unigene4512_Codonopsis;Unigene5821_Codonopsis;
UGT72C1	1	Unigene23666_Codonopsis
UGT72D1	1	CL3796.Contig1_Codonopsis
UGT72D2P	1	CL3796.Contig2_Codonopsis
UGT72E2	3	Unigene17442_Codonopsis;Unigene17443_Codonopsis;Unigene20559_Codonopsis;
UGT72E3	1	Unigene23233_Codonopsis
UGT73B1	2	Unigene23911_Codonopsis;Unigene27987_Codonopsis;
UGT73B2	3	Unigene20123_Codonopsis;CL2701.Contig1_Codonopsis;CL2701.Contig4_Codonopsis;
UGT73B3	2	CL2701.Contig2_Codonopsis;CL2701.Contig3_Codonopsis;
UGT73B4	4	CL418.Contig1_Codonopsis;CL5536.Contig1_Codonopsis;CL5536.Contig2_Codonopsis;Unigene931_Codonopsis;
UGT73B5	3	Unigene34392_Codonopsis;Unigene1518_Codonopsis;Unigene30873_Codonopsis;
UGT73C1	1	Unigene18342_Codonopsis
UGT73C2	4	CL4017.Contig1_Codonopsis;Unigene18250_Codonopsis;Unigene28054_Codonopsis;Unigene29185_Codonopsis;
UGT73C3	7	CL1467.Contig1_Codonopsis;CL330.Contig1_Codonopsis;Unigene10949_Codonopsis;Unigene11743_Codonopsis;Unigene27697_Codonopsis;Unigene30438_Codonopsis;Unigene7186_Codonopsis;
UGT73C4	2	CL3363.Contig1_Codonopsis;CL3395.Contig1_Codonopsis;
UGT73C5	2	Unigene21770_Codonopsis;Unigene26685_Codonopsis;
UGT73C6	2	CL4017.Contig2_Codonopsis;CL4017.Contig3_Codonopsis;
UGT73D1	4	CL3395.Contig3_Codonopsis;CL3746.Contig1_Codonopsis;CL3746.Contig2_Codonopsis;Unigene10194_Codonopsis;
UGT74D1	1	Unigene18279_Codonopsis
UGT74E2	5	CL355.Contig2_Codonopsis;CL355.Contig3_Codonopsis;CL3820.Contig1_Codonopsis;Unigene15773_Codonopsis;Unigene8562_Codonopsis;
UGT74F2	1	Unigene25767_Codonopsis
UGT75B2	1	Unigene10127_Codonopsis
UGT75C1	2	Unigene29161_Codonopsis;Unigene6367_Codonopsis;
UGT75D1	1	Unigene24957_Codonopsis
UGT76B1	7	CL2745.Contig1_Codonopsis;CL2745.Contig2_Codonopsis;CL5000.Contig1_Codonopsis;CL712.Contig1_Codonopsis;CL712.Contig2_Codonopsis;CL712.Contig4_Codonopsis;Unigene28058_Codonopsis;
UGT76C1	1	Unigene28307_Codonopsis
UGT76C2	2	CL712.Contig3_Codonopsis;Unigene14346_Codonopsis;
UGT76C3	3	Unigene11897_Codonopsis;Unigene20410_Codonopsis;Unigene32794_Codonopsis;
UGT76C4	2	Unigene14101_Codonopsis;Unigene19272_Codonopsis;
UGT76E11	1	Unigene10389_Codonopsis
UGT76E12	2	Unigene10923_Codonopsis;Unigene5687_Codonopsis;
UGT76E2	2	Unigene16979_Codonopsis;Unigene10922_Codonopsis;
UGT76E4	1	Unigene18959_Codonopsis
UGT76F2	3	Unigene12346_Codonopsis;Unigene14100_Codonopsis;Unigene24094_Codonopsis;
UGT78D2	2	Unigene14132_Codonopsis;Unigene16271_Codonopsis;
UGT79B2	1	Unigene26539_Codonopsis
UGT79B6	1	CL4573.Contig1_Codonopsis
UGT80A2	5	CL4363.Contig1_Codonopsis;CL4363.Contig2_Codonopsis;CL4363.Contig3_Codonopsis;Unigene18679_Codonopsis;Unigene28214_Codonopsis;
UGT80B1	3	CL4962.Contig1_Codonopsis;Unigene21345_Codonopsis;Unigene7047_Codonopsis;
UGT81A1	1	Unigene15390_Codonopsis
UGT82A1	1	Unigene22451_Codonopsis
UGT83A1	1	Unigene33001_Codonopsis
UGT84A1	3	Unigene16742_Codonopsis;Unigene16743_Codonopsis;Unigene16770_Codonopsis;
UGT84B1	1	Unigene15653_Codonopsis
UGT85A1	4	CL3402.Contig1_Codonopsis;Unigene14113_Codonopsis;Unigene23253_Codonopsis;Unigene12098_Codonopsis;
UGT85A2	2	Unigene31566_Codonopsis;CL375.Contig2_Codonopsis;
UGT85A3	4	CL2610.Contig2_Codonopsis;CL4434.Contig3_Codonopsis;CL4434.Contig4_Codonopsis;Unigene403_Codonopsis;
UGT85A4	1	Unigene27484_Codonopsis
UGT85A5	7	CL4310.Contig1_Codonopsis;CL375.Contig1_Codonopsis;Unigene12109_Codonopsis;Unigene15806_Codonopsis;Unigene22899_Codonopsis;Unigene24482_Codonopsis;Unigene26247_Codonopsis;
UGT86A1	4	CL1102.Contig1_Codonopsis;CL1102.Contig2_Codonopsis;CL4914.Contig2_Codonopsis;Unigene25836_Codonopsis;
UGT87A1	3	Unigene1026_Codonopsis;Unigene15241_Codonopsis;Unigene77_Codonopsis;
UGT87A2	1	Unigene18101_Codonopsis
UGT88A1	6	Unigene1970_Codonopsis;CL3740.Contig1_Codonopsis;CL3740.Contig2_Codonopsis;CL3740.Contig3_Codonopsis;Unigene377_Codonopsis;Unigene8666_Codonopsis;
UGT89B1	3	Unigene10755_Codonopsis;Unigene10756_Codonopsis;Unigene14428_Codonopsis;
UGT90A1	1	Unigene17550_Codonopsis
UGT90A4	1	Unigene23615_Codonopsis
UGT91A1	3	CL1630.Contig2_Codonopsis;Unigene2366_Codonopsis;Unigene14672_Codonopsis;
UGT91B1	4	CL1630.Contig3_Codonopsis;CL1630.Contig2_Codonopsis;Unigene2366_Codonopsis;Unigene14672_Codonopsis;
UGT92A1	4	CL3705.Contig2_Codonopsis;CL3705.Contig1_Codonopsis;CL993.Contig1_Codonopsis;Unigene15073_Codonopsis;
GTNC	132	CL1087.Contig1_Codonopsis;CL1087.Contig2_Codonopsis;CL1087.Contig3_Codonopsis;CL1087.Contig4_Codonopsis;CL1096.Contig1_Codonopsis;CL1096.Contig2_Codonopsis;CL1216.Contig1_Codonopsis;CL1216.Contig2_Codonopsis;CL1377.Contig1_Codonopsis;CL1377.Contig2_Codonopsis;CL1418.Contig1_Codonopsis;CL1418.Contig2_Codonopsis;CL1418.Contig3_Codonopsis;CL1931.Contig1_Codonopsis;CL1931.Contig2_Codonopsis;CL2432.Co…
