# Supplementary material for: Transcriptome Sequencing of Codonopsis pilosula and Identification of Candidate Genes Involved in Polysaccharide Biosynthesis
Source: PLoS One. 2015 Feb 26;10(2):e0117342. doi: 10.1371/journal.pone.0117342 (PMC4342239; doi:10.1371/journal.pone.0117342)
Supplement: S8 Table — (XLSX) [file pone.0117342.s011.xlsx]

## Sheet: FPKM
	manA	manB	UGPase	RHM	UER	UGDH	UXE	UGLcAE	AXS
Flower bud	18.2232	45.9219	77.6509	259.34	129.896	12.4792	25.3259	285.681	253.613
Stem	29.4474	113.423	144.359	217.624	229.24	37.5948	26.3974	281.819	592.378
Leaf	17.4932	51.9676	79.2424	320.819	64.7771	13.429	13.2938	310.244	273.781
Root	13.8472	77.3896	157.606	727.259	158.776	55.8744	85.548	627.416	947.264
